# Supplementary material for: Genome-Scale Mining of Acetogens of the Genus Clostridium Unveils Distinctive Traits in [FeFe]- and [NiFe]-Hydrogenase Content and Maturation
Source: Microbiol Spectr. 2022 Jun 23;10(4):e01019-22. doi: 10.1128/spectrum.01019-22 (PMC9431212; doi:10.1128/spectrum.01019-22)
Supplement: Supplemental file 2 — Supplemental material. Download spectrum.01019-22-s0002.xlsx, XLSX file, 0.5 MB [file spectrum.01019-22-s0002.xlsx]

## Sheet: Overview
Microrganism	Catalytic subunit's locus tag	NCBI Reference Sequence	Hydrogenase structure by HytDB	Hydrogenase class	Hydrogenase functional role by HytDB	Catalytic subunit's structural domain annotation		Class-specific template for accessory subunit composition by HytDB	Subunits' annotations																Validation scheme
									Locus tag (subunit 1)	Definition (subunit 1)	Structural annotation (subunit 1)	Locus tag (subunit 2)	Definition (subunit 2)	Structural annotation (subunit 2)	Locus tag (subunit 3)	Definition (subunit 3)	Structural annotation (subunit 3)	Locus tag (subunit 4)	Definition (subunit 4)	Structural annotation (subunit 4)	Locus tag (subunit 5)	Definition (subunit 5)	Structural annotation (subunit 5)		Metal sites' validation level (Vignais)	Metal sites' validation level (Greening)	Minor subunit (NiFe) (CDD & Fe-S clusters)	Final assessment
C. autoethanogenum	CLAU_RS04060	WP_013239504	Trimeric	NiFe_1a	Electron input for sulfate, metal, and organohalide respiration. [NiFeSe] variants.	Interpro: Nickel-dependent hydrogenase, large subunit		Cytochrome	CLAU_RS04065	hydrogenase small subunit (Uniprot: Hydrogenase-1 small chain)	Interpro: [NiFe]-hydrogenase, small subunit; Cytochrome-c3 hydrogenase, C-terminal; CD: Ni,Fe-hydrogenase I small subunit;	CLAU_RS04055	hydrogenase maturation protease	Interpro: Peptidase A31 family; CD: Hydrogenase specific C-terminal endopeptidases;											validated	unvalidated	validated	validated
C. autoethanogenum	CLAU_RS00525	WP_013238683	Monomeric	FeFe_B	Undetermined role. May couple Fdred oxidation to fermentative H2 evolution	Interpro: 4Fe-4S ferredoxin-type, iron-sulphur binding domain; Iron hydrogenase, large subunit, C-terminal		None																	validated	unvalidated	not appliable	validated
C. autoethanogenum	CLAU_RS07605	WP_023162310	Trimeric	FeFe_A3	Reversibly bifurcates electrons from H2 to NAD and Fdox in anaerobic bacteria	Interpro: 2Fe-2S ferredoxin-type iron-sulfur binding domain; Iron hydrogenase, small subunit; Iron hydrogenase, large subunit, C-terminal;		NADH dehydrogenase, thioredoxin	CLAU_RS07610	NADH-quinone oxidoreductase subunit NuoF (Uniprot: NADH dehydrogenase (Quinone) (EC 1.6.99.5))	Interpro: NADH-ubiquinone oxidoreductase 51kDa subunit, FMN-binding domain; Thioredoxin-like superfamily; CD: NADH:ubiquinone oxidoreductase, NADH-binding 51 kD subunit (chain F); Thioredoxin (TRX)-like [2Fe-2S] Ferredoxin (Fd) family; Beta subunit of the DMSO Reductase (DMSOR) family;	CLAU_RS07615	NAD(P)H-dependent oxidoreductase subunit E (Uniprot: NAD(P)H-dependent oxidoreductase subunit E)	Interpro: Thioredoxin-like superfamily; CD: Thioredoxin-like [2Fe-2S] ferredoxin;											unvalidated	unvalidated	not appliable	unvalidated
C. autoethanogenum	CLAU_RS13700	WP_035788218	Hexameric	FeFe_A4	Couples formate oxidation to H2 evolution. Some bifurcate electrons from H2 to ferredoxin and NADP	Interpro: 4Fe-4S ferredoxin-type, iron-sulphur binding domain; Iron hydrogenase, small subunit; Iron hydrogenase, large subunit, C-terminal;		NADP dehydrogenase, four FeS proteins	CLAU_RS13680	NADH-quinone oxidoreductase subunit NuoE (Uniprot: Electron bifurcating FeFe-hydrogenase dependent on TPN subunit C(NADH-quinone oxidoreductase, E subunit) (EC 1.6.99.5))	Interpro: NADH-quinone oxidoreductase subunit E-like; CD: Thioredoxin-like [2Fe-2S] ferredoxin;	CLAU_RS13685	SLBB domain-containing protein (Uniprot: Electron bifurcating FeFe-hydrogenase dependent on TPN subunit B (NADH dehydrogenase (Quinone)) (EC 1.6.99.5))	Interpro: NADH-ubiquinone oxidoreductase 51kDa subunit, FMN-binding domain; 4Fe-4S ferredoxin-type, iron-sulphur binding domain; CD: NADH:ubiquinone oxidoreductase, NADH-binding 51 kD subunit (chain F); Beta subunit of the DMSO Reductase (DMSOR) family; Thioredoxin (TRX)-like [2Fe-2S] Ferredoxin (Fd) family; Protein Disulfide Oxidoreductases and Other Proteins with a Thioredoxin fold;	CLAU_RS13690	(2Fe-2S)-binding protein (Uniprot: NADP-reducing hydrogenase subunit HndC (EC 1.12.1.3))	Interpro: 2Fe-2S ferredoxin-type iron-sulfur binding domain; CD: NADH dehydrogenase/NADH:ubiquinone oxidoreductase 75 kD subunit (chain G)	CLAU_RS13695	4Fe-4S dicluster domain-containing protein (Uniprot: 4Fe-4S dicluster domain-containing protein)	Interpro: 4Fe-4S ferredoxin-type, iron-sulphur binding domain; CD: HycB, HydN and similar proteins;	CLAU_RS13705	4Fe-4S dicluster domain-containing protein (Uniprot: 4Fe-4S dicluster domain-containing protein)	Interpro: 4Fe-4S ferredoxin-type, iron-sulphur binding domain; CD: HycB, HydN and similar proteins;		unvalidated	validated	not appliable	validated
C. autoethanogenum	CLAU_RS17440	WP_023163243	Trimeric	FeFe_A3	Reversibly bifurcates electrons from H2 to NAD and Fdox in anaerobic bacteria	Interpro: 4Fe-4S ferredoxin-type, iron-sulphur binding domain; 2Fe-2S ferredoxin-type iron-sulfur binding domain; Iron hydrogenase, small subunit; Iron hydrogenase, large subunit, C-terminal;		NADH dehydrogenase, thioredoxin	CLAU_RS17445	NADH-quinone oxidoreductase subunit NuoF (Uniprot: NADH dehydrogenase (Quinone) (EC 1.6.99.5))	Interpro: NADH-ubiquinone oxidoreductase 51kDa subunit, FMN-binding domain; 4Fe-4S ferredoxin-type, iron-sulphur binding domain; CD: NADH:ubiquinone oxidoreductase, NADH-binding 51 kD subunit (chain F); Thioredoxin (TRX)-like [2Fe-2S] Ferredoxin (Fd) family; Beta subunit of the DMSO Reductase (DMSOR) family;	CLAU_RS17450	NAD(P)H-dependent oxidoreductase subunit E (Uniprot: NADP-reducing hydrogenase subunit HndA (EC 1.12.1.3))	Interpro: NADH-quinone oxidoreductase subunit E-like; Thioredoxin-like superfamily; CD: Thioredoxin-like [2Fe-2S] ferredoxin;											validated	unvalidated	not appliable	validated
C. autoethanogenum	CLAU_RS18770	WP_023163434	Trimeric	FeFe_A4	(A4 Couples formate oxidation to H2 evolution. Some bifurcate electrons from H2 to ferredoxin and NADP. (A1 Couples ferredoxin oxidation to fermentative or photobiological H2 evolution.	Interpro: 4Fe-4S ferredoxin-type, iron-sulphur binding domain; Iron hydrogenase, small subunit; Iron hydrogenase, large subunit, C-terminal;		FeS protein, FeS protein	CLAU_RS18765	4Fe-4S dicluster domain-containing protein (Uniprot: 4Fe-4S dicluster domain-containing protein)	Interpro: 4Fe-4S ferredoxin-type, iron-sulphur binding domain; CD: HycB, HydN and similar proteins;	CLAU_RS18775	Hypothetical protein (Uniprot: Uncharacterized protein)	N/A											validated	unvalidated	not appliable	validated
C. autoethanogenum	CLAU_RS00565	WP_013238691	Monomeric	FeFe_C2	Undetermined role. May sense H2 and regulate processes via methyl accepting chemotaxis proteins	CD: Methyl-accepting chemotaxis protein (MCP), signaling domain; [FeFe] hydrogenase, group B1/B3; Putative Fe-S cluster; Interpro: Iron hydrogenase, large subunit, C-terminal; 4Fe-4S ferredoxin-type, iron-sulphur binding domain		Fusion with methyl-accepting chemotaxis protein																	unvalidated	unvalidated	not appliable	unvalidated
C. autoethanogenum	CLAU_RS04760	WP_023162051	Monomeric	FeFe_C2	Undetermined role. May sense H2 and regulate processes via methyl accepting chemotaxis proteins	CD: hybrid sensory histidine kinase BarA; GAF domain [Signal transduction mechanisms]; PAS domain [Signal transduction mechanisms];		Fusion with histidine kinase																	unvalidated	unvalidated	not appliable	unvalidated
C. autoethanogenum	CLAU_RS06630	WP_013240111	Monomeric	FeFe_B	Undetermined role. May couple Fdred oxidation to fermentative H2 evolution	CD: periplasmic binding domain of ABC-type galactofuranose YtfQ-like transport systems;		None																	unvalidated	unvalidated	not appliable	unvalidated
C. autoethanogenum	CLAU_RS09745	WP_013240747	Monomeric	FeFe_C2	Undetermined role. May sense H2 and regulate processes via methyl accepting chemotaxis proteins	CD: cell wall metabolism sensor histidine kinase WalK;		Fusion with histidine kinase																	unvalidated	unvalidated	not appliable	unvalidated
C. autoethanogenum	CLAU_RS15725	WP_013237789	Monomeric	FeFe_C2	Undetermined role. May sense H2 and regulate processes via methyl accepting chemotaxis proteins	CD: ADPRase_NUDT5;		None																	unvalidated	unvalidated	not appliable	unvalidated
C. autoethanogenum	CLAU_RS16255	WP_023163097	Monomeric	FeFe_C2	Undetermined role. May sense H2 and regulate processes via methyl accepting chemotaxis proteins	CD: cell wall metabolism sensor histidine kinase WalK;		Fusion with histidine kinase																	unvalidated	unvalidated	not appliable	unvalidated
C. autoethanogenum	CLAU_RS00225	WP_013238623	Tetrameric	NiFe_3c	Bifurcates electrons from H2 to heterodisulfide and Fdox in methanogens. [NiFeSe] variants.	CD: UDP-Glc:1,2-diacylglycerol 3-a-glucosyltransferase and similar proteins		Polyferredoxin, [FeS] protein	missing	missing	missing	missing	missing	missing											unvalidated	unvalidated	unvalidated	unvalidated
C. autoethanogenum	CLAU_RS00255	WP_013238629	Monomeric	FeFe_A1	Couples ferredoxin oxidation to fermentative or photobiological H2 evolution.	CD: Uncharacterized conserved protein, contains FIST_N domain [Function unknown]		None																	unvalidated	unvalidated	not appliable	unvalidated
C. autoethanogenum	CLAU_RS00495	WP_013238677	Tetrameric	NiFe_3b	Couples oxidation of NADPH to evolution of H2. Physiologically reversible. May have sulfhydrogenase activity.	CD: ThiF_MoeB_HesA. Family of E1-like enzymes involved in molybdopterin and thiamine biosynthesis		Diaphorase, [FeS] protein	missing	missing	missing	missing	missing	missing											unvalidated	unvalidated	unvalidated	unvalidated
C. autoethanogenum	CLAU_RS01870	WP_013238982	Monomeric	FeFe_A1	Couples ferredoxin oxidation to fermentative or photobiological H2 evolution.	CD: fluoride efflux transporter CrcB		None																	unvalidated	unvalidated	not appliable	unvalidated
C. autoethanogenum	CLAU_RS01900	WP_023161820	Tetrameric	NiFe_3d	Interconverts electrons between H2 and NAD depending on cellular redox state.	CD: Acetolactate synthase large subunit or other thiamine pyrophosphate-requiring enzyme; Interpro: Acetolactate synthase large subunit, TPP binding domain		Diaphorase, [FeS] protein	missing	missing	missing	missing	missing	missing											unvalidated	unvalidated	unvalidated	unvalidated
C. autoethanogenum	CLAU_RS02710	WP_013239157	Monomeric	FeFe_C2	Undetermined role. May sense H2 and regulate processes via methyl accepting chemotaxis proteins	CD: cell wall metabolism sensor histidine kinase WalK		Fusion with histidine kinase																	unvalidated	unvalidated	not appliable	unvalidated
C. autoethanogenum	CLAU_RS04535	WP_013239599	Monomeric	FeFe_C2	Undetermined role. May sense H2 and regulate processes via methyl accepting chemotaxis proteins	CD: cell wall metabolism sensor histidine kinase WalK		Fusion with histidine kinase																	unvalidated	unvalidated	not appliable	unvalidated
C. autoethanogenum	CLAU_RS05795	WP_013239947	Tetrameric	FeFe_A3	Reversibly bifurcates electrons from H2 to NAD and Fdox in anaerobic bacteria	CD: threonine synthase		NADH dehydrogenase, thioredoxin, thioredoxin	missing	missing	missing	missing	missing	missing											unvalidated	unvalidated	not appliable	unvalidated
C. autoethanogenum	CLAU_RS06125	WP_029702226	Hexameric	NiFe_4e	Couples Fdred oxidation to H+ reduction. Physiologically reversible via H+/Na+ translocation.	CD: Competence protein ComA, ComEC and related protein		NuoL, NuoH, NuoC, [FeS] protein	missing	missing	missing	missing	missing	missing	missing	missing	missing	missing	missing	missing					unvalidated	unvalidated	unvalidated	unvalidated
C. autoethanogenum	CLAU_RS09530	WP_013240716	Trimeric	NiFe_1d	Electron input for aerobic respiration and oxygen-tolerant anaerobic respiration.	CD: DNA repair protein RadA		Cytochrome b	missing	missing	missing														unvalidated	unvalidated	unvalidated	unvalidated
C. autoethanogenum	CLAU_RS11950	WP_013237005	Tetrameric	NiFe_3b	Couples oxidation of NADPH to evolution of H2. Physiologically reversible. May have sulfhydrogenase activity.	CD: DNA-binding protein WhiA		Diaphorase, [FeS] protein	missing	missing	missing	missing	missing	missing											unvalidated	unvalidated	unvalidated	unvalidated
C. autoethanogenum	CLAU_RS12505	WP_023162688	Monomeric	FeFe_C2	Undetermined role. May sense H2 and regulate processes via methyl accepting chemotaxis proteins	CD: Signal transduction histidine kinase		Fusion with histidine kinase																	unvalidated	unvalidated	not appliable	unvalidated
C. autoethanogenum	CLAU_RS12615	WP_013237177	Tetrameric	NiFe_3d	Interconverts electrons between H2 and NAD depending on cellular redox state.	CD: nitrogenase molybdenum-cofactor biosynthesis protein NifE;		Diaphorase, [FeS] protein	missing	missing	missing	missing	missing	missing											unvalidated	unvalidated	unvalidated	unvalidated
C. autoethanogenum	CLAU_RS12650	WP_013237184	Monomeric	FeFe_C2	Undetermined role. May sense H2 and regulate processes via methyl accepting chemotaxis proteins	CD: Signal transduction histidine kinase		Fusion with histidine kinase																	unvalidated	unvalidated	not appliable	unvalidated
C. autoethanogenum	CLAU_RS13300	WP_023162813	Trimeric	FeFe_A3	Reversibly bifurcates electrons from H2 to NAD and Fdox in anaerobic bacteria	CD: Zinc peptidases M18, M20, M28, and M42		NADH dehydrogenase, thioredoxin	missing	missing	missing														unvalidated	unvalidated	not appliable	unvalidated
C. autoethanogenum	CLAU_RS13640	WP_023162849	Monomeric	FeFe_C2	Undetermined role. May sense H2 and regulate processes via methyl accepting chemotaxis proteins	CD: Signal transduction histidine kinase		Fusion with histidine kinase																	unvalidated	unvalidated	not appliable	unvalidated
C. autoethanogenum	CLAU_RS13680	WP_013237373	Tetrameric	NiFe_3b	Couples oxidation of NADPH to evolution of H2. Physiologically reversible. May have sulfhydrogenase activity.
C. autoethanogenum	CLAU_RS14075	WP_023162893	Monomeric	FeFe_C2	Undetermined role. May sense H2 and regulate processes via methyl accepting chemotaxis proteins	CD: Signal transduction histidine kinase		Fusion with histidine kinase																	unvalidated	unvalidated	not appliable	unvalidated
C. autoethanogenum	CLAU_RS14695	WP_023162958	Tetrameric	NiFe_3b	Couples oxidation of NADPH to evolution of H2. Physiologically reversible. May have sulfhydrogenase activity.	Interpro: NADH-rubredoxin oxidoreductase, C-terminal; CD: NAD(P)H-nitrite reductase, large subunit		Diaphorase, [FeS] protein	missing	missing	missing	missing	missing	missing											unvalidated	unvalidated	unvalidated	unvalidated
C. autoethanogenum	CLAU_RS15970	WP_013237837	Trimeric	NiFe_1d	Electron input for aerobic respiration and oxygen-tolerant anaerobic respiration.	CD: phosphate aminotransferase		Cytochrome b	missing	missing	missing														unvalidated	unvalidated	unvalidated	unvalidated
C. autoethanogenum	CLAU_RS16000	WP_013237843	Monomeric	FeFe_C2	Undetermined role. May sense H2 and regulate processes via methyl accepting chemotaxis proteins	CD: Signal transduction histidine kinase		Fusion with histidine kinase																	unvalidated	unvalidated	not appliable	unvalidated
C. autoethanogenum	CLAU_RS16900	WP_023163164	20	NiFe_4h	Couples Fdred oxidation to H+ reduction in anaplerotic processes. H+/Na+- translocating25.	Interpro: Lambda repressor-like, DNA-binding domain superfamily		NuoH, NuoL, Two polyferredoxins, eleven TM proteins, three hypotheticals	missing	missing	missing	missing	missing	missing	missing	missing	missing	missing	missing	missing	missing	missing	missing		unvalidated	unvalidated	unvalidated	unvalidated
C. autoethanogenum	CLAU_RS17620	WP_023163271	Monomeric	FeFe_C2	Undetermined role. May sense H2 and regulate processes via methyl accepting chemotaxis proteins	CD: Signal transduction histidine kinase		Fusion with histidine kinase																	unvalidated	unvalidated	not appliable	unvalidated
C. autoethanogenum	CLAU_RS18700	WP_013238375	Monomeric	FeFe_A1	Couples ferredoxin oxidation to fermentative or photobiological H2 evolution.	Interpro: ABC transporter periplasmic binding domain		None																	unvalidated	unvalidated	not appliable	unvalidated
C. autoethanogenum	CLAU_RS19145	WP_013238463	Trimeric	NiFe_1d	Electron input for aerobic respiration and oxygen-tolerant anaerobic respiration.	CD: RND family efflux transporter, MFP subunit;		Cytochrome b																	unvalidated	unvalidated	unvalidated	unvalidated
Microrganism	Locus tag	NCBI Reference Sequence	Hydrogenase structure by HytDB	Hydrogenase class	Hydrogenase functional role by HytDB	Catalytic subunit's structural domain annotation		Class-specific template for accessory subunit composition by HytDB	Subunits' annotations																Validation scheme
									Locus tag (subunit 1)	Definition (subunit 1)	Structural annotation (subunit 1)	Locus tag (subunit 2)	Definition (subunit 2)	Structural annotation (subunit 2)	Locus tag (subunit 3)	Definition (subunit 3)	Structural annotation (subunit 3)	Locus tag (subunit 4)	Definition (subunit 4)	Structural annotation (subunit 4)	Locus tag (subunit 5)	Definition (subunit 5)	Structural annotation (subunit 5)		Metal sites' validation level (Vignais)	Metal sites' validation level (Greening)	Minor subunit (NiFe) (CDD & Fe-S clusters)	Final assessment
C. carboxidivorans	Ccar_RS01335	WP_007060145	Trimeric	FeFe_A3	Reversibly bifurcates electrons from H2 to NAD and Fdox in anaerobic bacteria	Interpro: Iron hydrogenase, large subunit, C-terminal; Iron hydrogenase, small subunit; 4Fe-4S ferredoxin-type, iron-sulphur binding domain; CD: [FeFe] hydrogenase, group A; NADH dehydrogenase/NADH:ubiquinone oxidoreductase 75 kD subunit (chain G); Iron hydrogenase small subunit;		NADH dehydrogenase, thioredoxin	Ccar_RS01340	NADH-quinone oxidoreductase subunit NuoF (Uniprot: NADH dehydrogenase (Quinone) (EC 1.6.99.5))	Interpro: NADH-ubiquinone oxidoreductase 51kDa subunit, FMN-binding domain; Thioredoxin-like superfamily; 4Fe-4S ferredoxin-type, iron-sulphur binding domain; CD: NADH:ubiquinone oxidoreductase, NADH-binding 51 kD subunit (chain F); Thioredoxin (TRX)-like [2Fe-2S] Ferredoxin (Fd) family; Beta subunit of the DMSO Reductase (DMSOR) family;	Ccar_RS01345	NAD(P)H-dependent oxidoreductase subunit E (Uniprot: NADH dehydrogenase (Ubiquinone) 24 kDa subunit)	Interpro: Thioredoxin-like superfamily; NADH-quinone oxidoreductase subunit E-like; CD: Thioredoxin-like [2Fe-2S] ferredoxin;											validated	unvalidated	not appliable	validated
C. carboxidivorans	Ccar_RS06390	WP_007060917	Trimeric	NiFe_1a	Electron input for sulfate, metal, and organohalide respiration. [NiFeSe] variants.	Interpro: Nickel-dependent hydrogenase, large subunit; CD: nickel-dependent hydrogenase large subunit;		Cytochrome	Ccar_RS06380	cytochrome b5	Interpro: Cytochrome b5-like heme/steroid binding domain; CD: Cytochrome b5-like Heme/Steroid binding domain;	Ccar_RS06385	hydrogenase small subunit	Interpro: [NiFe]-hydrogenase, small subunit; Cytochrome-c3 hydrogenase, C-terminal; [NiFe]-hydrogenase, small subunit, N-terminal domain superfamily; [NiFe]-hydrogenase, small subunit, C-terminal domain superfamily; CD: NiFe hydrogenase small subunit											validated	unvalidated	validated	validated
C. carboxidivorans	Ccar_RS10130	WP_007062593	Trimeric	FeFe_A3	Reversibly bifurcates electrons from H2 to NAD and Fdox in anaerobic bacteria	Interpro: Iron hydrogenase, small subunit; Iron hydrogenase, large subunit, C-terminal; 4Fe-4S ferredoxin-type, iron-sulphur binding domain; CD: [FeFe] hydrogenase, group A; NADH dehydrogenase/NADH:ubiquinone oxidoreductase 75 kD subunit (chain G); Iron hydrogenase small subunit;		NADH dehydrogenase, thioredoxin	Ccar_RS10120	NAD(P)H-dependent oxidoreductase subunit E (Uniprot: NADH dehydrogenase (Ubiquinone) 24 kDa subunit)	Interpro: NADH-quinone oxidoreductase subunit E-like; Thioredoxin-like superfamily; CD: Thioredoxin-like [2Fe-2S] ferredoxin;	Ccar_RS10125	NADH-quinone oxidoreductase subunit NuoF (Uniprot: NADH dehydrogenase (Quinone) (EC 1.6.99.5))	Interpro: NADH-ubiquinone oxidoreductase 51kDa subunit, FMN-binding domain; 4Fe-4S ferredoxin-type, iron-sulphur binding domain; CD: NADH:ubiquinone oxidoreductase, NADH-binding 51 kD subunit (chain F); Thioredoxin (TRX)-like [2Fe-2S] Ferredoxin (Fd) family; Beta subunit of the DMSO Reductase (DMSOR) family;											validated	unvalidated	not appliable	validated
C. carboxidivorans	Ccar_RS10385	WP_007059414	Dimeric	FeFe_C3	Undetermined role. May sense H2 and regulate processes via serine/threonine phosphatases	Interpro: Iron hydrogenase, large subunit, C-terminal; 4Fe-4S domain; CD: [FeFe] hydrogenase, group B1/B3; Putative Fe-S cluster; Uncharacterized Fe-S cluster-containing protein [General function prediction only];		Phosphatase	Ccar_RS10380	SpoIIE family protein phosphatase (Uniprot: N/A)	Interpro: PPM-type phosphatase domain; CD: Serine/threonine phosphatases, family 2C, catalytic domain;														unvalidated	unvalidated	not appliable	unvalidated
C. carboxidivorans	Ccar_RS16050	WP_048030161	Hexameric	FeFe_A4	Couples formate oxidation to H2 evolution. Some bifurcate electrons from H2 to ferredoxin and NADP	Interpro: Iron hydrogenase, small subunit; Iron hydrogenase, large subunit, C-terminal; 4Fe-4S ferredoxin-type, iron-sulphur binding domain; CD: [FeFe] hydrogenase, group A; Iron hydrogenase small subunit;		NADP dehydrogenase, four FeS proteins	Ccar_RS16045	4Fe-4S dicluster domain-containing protein (Uniprot: 4Fe-4S ferredoxin iron-sulfur binding domain protein)	Interpro: 4Fe-4S ferredoxin-type, iron-sulphur binding domain; CD: HycB, HydN and similar proteins;	Ccar_RS16055	4Fe-4S dicluster domain-containing protein (Uniprot: 4Fe-4S ferredoxin iron-sulfur binding domain protein)	Interpro: 4Fe-4S ferredoxin-type, iron-sulphur binding domain; CD: HycB, HydN and similar proteins;	Ccar_RS16060	(2Fe-2S)-binding protein (Uniprot: Ferredoxin)	Interpro: 4Fe-4S ferredoxin-type, iron-sulphur binding domain; CD: NADH dehydrogenase/NADH:ubiquinone oxidoreductase 75 kD subunit (chain G);	Ccar_RS16065	NADH-quinone oxidoreductase subunit NuoF (Uniprot: NADH dehydrogenase (Quinone) (EC 1.6.99.5))	Interpro: NADH-ubiquinone oxidoreductase 51kDa subunit, FMN-binding domain; 4Fe-4S ferredoxin-type, iron-sulphur binding domain; CD: NADH:ubiquinone oxidoreductase, NADH-binding 51 kD subunit (chain F); Beta subunit of the DMSO Reductase (DMSOR) family; Thioredoxin (TRX)-like [2Fe-2S] Ferredoxin (Fd) family;	Ccar_RS16070	NADH-quinone oxidoreductase subunit NuoE (Uniprot: NADH dehydrogenase (Ubiquinone) 24 kDa subunit)	Interpro: NADH-quinone oxidoreductase subunit E-like; CD: Thioredoxin-like [2Fe-2S] ferredoxin;		validated	unvalidated	not appliable	validated
C. carboxidivorans	Ccar_RS18600	WP_007064371	Monomeric	FeFe_B	Undetermined role. May couple Fdred oxidation to fermentative H2 evolution	Interpro: Iron hydrogenase, large subunit, C-terminal; 4Fe-4S ferredoxin-type, iron-sulphur binding domain; CD: [FeFe] hydrogenase, group B1/B3; Interpro: 4Fe-4S ferredoxin-type, iron-sulphur binding domain		None																	unvalidated	unvalidated	not appliable	unvalidated
C. carboxidivorans	Ccar_RS20210	WP_007059875	Monomeric	FeFe_B	Undetermined role. May couple Fdred oxidation to fermentative H2 evolution	Interpro: Iron hydrogenase, large subunit, C-terminal; CD: [FeFe] hydrogenase, group B1/B3; pyruvate flavodoxin oxidoreductase subunit delta; Interpro: 4Fe-4S ferredoxin-type, iron-sulphur binding domain		None																	validated	unvalidated	not appliable	validated
C. carboxidivorans	Ccar_RS01510	WP_007062105	Monomeric	FeFe_C2	Undetermined role. May sense H2 and regulate processes via methyl accepting chemotaxis proteins	CD: aerobic respiration control sensor protein ArcB; Signal transduction histidine kinase; 7TM diverse intracellular signalling; interpro: Histidine kinase/HSP90-like ATPase;		Fusion with hystidine kinase																	unvalidated	unvalidated	not appliable	unvalidated
C. carboxidivorans	Ccar_RS05765	WP_007059635	Monomeric	FeFe_C2	Undetermined role. May sense H2 and regulate processes via methyl accepting chemotaxis proteins	CD: hybrid sensory histidine kinase BarA; GAF domain; PAS domain; Histidine kinase/HSP90-like ATPase;		Fusion with hystidine kinase																	unvalidated	unvalidated	not appliable	unvalidated
C. carboxidivorans	Ccar_RS08345	WP_007059103	Monomeric	FeFe_B	Undetermined role. May couple Fdred oxidation to fermentative H2 evolution	CD: periplasmic binding domain of ABC-type galactofuranose YtfQ-like transport systems; interpro: Periplasmic binding protein;		None																	unvalidated	unvalidated	not appliable	unvalidated
C. carboxidivorans	Ccar_RS08400	WP_007059089	Monomeric	FeFe_C2	Undetermined role. May sense H2 and regulate processes via methyl accepting chemotaxis proteins	CD: hybrid sensory histidine kinase BarA; nitrogen fixation negative regulator NifL; interpro: Histidine kinase/HSP90-like ATPase;		Fusion with hystidine kinase																	unvalidated	unvalidated	unvalidated	unvalidated
C. carboxidivorans	Ccar_RS08860	WP_007062430	Tetrameric	NiFe_3b	Couples oxidation of NADPH to evolution of H2. Physiologically reversible. May have sulfhydrogenase activity	CD: Multidrug efflux pump subunit AcrB;		Diaphorase, [FeS] protein	missing	missing	missing	missing	missing	missing											unvalidated;	unvalidated;	unvalidated	unvalidated
C. carboxidivorans	Ccar_RS09075	WP_007063218	Monomeric	FeFe_C2	Undetermined role. May sense H2 and regulate processes via methyl accepting chemotaxis proteins	CD: Signal transduction histidine kinase; interpro: Histidine kinase/HSP90-like ATPase;		Fusion with hystidine kinase																	unvalidated;	unvalidated;	not appliable	unvalidated
C. carboxidivorans	Ccar_RS12320	WP_007063482	Monomeric	FeFe_C2	Undetermined role. May sense H2 and regulate processes via methyl accepting chemotaxis proteins	CD: cell wall metabolism sensor histidine kinase WalK; interpro: Histidine kinase/HSP90-like ATPase;		Fusion with hystidine kinase																	unvalidated;	unvalidated;	not appliable	unvalidated
C. carboxidivorans	Ccar_RS13665	WP_007063314	Monomeric	FeFe_C2	Undetermined role. May sense H2 and regulate processes via methyl accepting chemotaxis proteins	CD: Signal transduction histidine kinase; interpro: Histidine kinase/HSP90-like ATPase;		Fusion with hystidine kinase																	unvalidated;	unvalidated;	not appliable	unvalidated
C. carboxidivorans	Ccar_RS16380	WP_007060789	Monomeric	FeFe_B	Undetermined role. May couple Fdred oxidation to fermentative H2 evolution	CD: periplasmic binding domain of ABC-type galactofuranose YtfQ-like transport systems; interpro: Periplasmic binding protein;		None																	unvalidated;	unvalidated;	not appliable	unvalidated
C. carboxidivorans	Ccar_RS20170	WP_007059883	Monomeric	FeFe_C2	Undetermined role. May sense H2 and regulate processes via methyl accepting chemotaxis proteins	CD: cell wall metabolism sensor histidine kinase WalK;interpro: Histidine kinase/HSP90-like ATPase;		Fusion with hystidine kinase																	unvalidated;	unvalidated;	not appliable	unvalidated
C. carboxidivorans	Ccar_RS20555	WP_007063811	Monomeric	FeFe_C2	Undetermined role. May sense H2 and regulate processes via methyl accepting chemotaxis proteins	CD: hybrid sensory histidine kinase BarA; interpro: Histidine kinase/HSP90-like ATPase;		Fusion with hystidine kinase																	unvalidated;	unvalidated;	not appliable	unvalidated
C. carboxidivorans	Ccar_RS26185	WP_169823848	Monomeric	FeFe_C2	Undetermined role. May sense H2 and regulate processes via methyl accepting chemotaxis proteins	CD: hybrid sensory histidine kinase BarA; PAS domain; interpro: Histidine kinase/HSP90-like ATPase;		Fusion with hystidine kinase																	unvalidated;	unvalidated;	not appliable	unvalidated
C. carboxidivorans	Ccar_RS24900	WP_007065043	Monomeric	FeFe_C2	Undetermined role. May sense H2 and regulate processes via methyl accepting chemotaxis proteins	CD: Signal transduction histidine kinase; PAS fold; Interpro: Histidine kinase domain;		Fusion with hystidine kinase																	unvalidated;	unvalidated;	not appliable	unvalidated
C. carboxidivorans	Ccar_RS00025	WP_179945230	Monomeric	FeFe_C2	Undetermined role. May sense H2 and regulate processes via methyl accepting chemotaxis proteins	CD: hybrid sensory histidine kinase BarA; PAS domain; interpro: Histidine kinase/HSP90-like ATPase;		Fusion with hystidine kinase																	unvalidated	unvalidated	not appliable	unvalidated
C. carboxidivorans	Ccar_RS00070	WP_007061452	Monomeric	FeFe_C2	Undetermined role. May sense H2 and regulate processes via methyl accepting chemotaxis proteins	CD: Signal transduction histidine kinase; interpro: Histidine kinase/HSP90-like ATPase;		Fusion with hystidine kinase																	unvalidated	unvalidated	not appliable	unvalidated
C. carboxidivorans	Ccar_RS00500	WP_007064511	Monomeric	FeFe_C2	Undetermined role. May sense H2 and regulate processes via methyl accepting chemotaxis proteins	CD: cell wall metabolism sensor histidine kinase WalK; interpro: Histidine kinase/HSP90-like ATPase;		Fusion with hystidine kinase																	unvalidated	unvalidated	not appliable	unvalidated
C. carboxidivorans	Ccar_RS01565	WP_007062092	Monomeric	FeFe_C2	Undetermined role. May sense H2 and regulate processes via methyl accepting chemotaxis proteins	CD: Signal transduction histidine kinase; interpro: Histidine kinase/HSP90-like ATPase;		Fusion with hystidine kinase																	unvalidated	unvalidated	not appliable	unvalidated
C. carboxidivorans	Ccar_RS01865	WP_007059758	Tetrameric	NiFe_3c	Bifurcates electrons from H2 to heterodisulfide and Fdox in methanogens. [NiFeSe] variants.	CD: helix_turn_helix, arabinose operon control protein		Polyferredoxin, [FeS] protein	missing	missing	missing	missing	missing	missing											unvalidated	unvalidated	unvalidated	unvalidated
C. carboxidivorans	Ccar_RS25965	WP_169823837	Monomeric	FeFe_C2	Undetermined role. May sense H2 and regulate processes via methyl accepting chemotaxis proteins	CD: Signal transduction histidine kinase; interpro: Histidine kinase/HSP90-like ATPase;		Fusion with hystidine kinase																	unvalidated	unvalidated	not appliable	unvalidated
C. carboxidivorans	Ccar_RS02235	WP_007061983	Monomeric	FeFe_C2	Undetermined role. May sense H2 and regulate processes via methyl accepting chemotaxis proteins	CD: Signal transduction histidine kinase; interpro: Histidine kinase/HSP90-like ATPase;		Fusion with hystidine kinase																	unvalidated	unvalidated	not appliable	unvalidated
C. carboxidivorans	Ccar_RS02740	WP_007059000	Tetrameric	NiFe_3c	Bifurcates electrons from H2 to heterodisulfide and Fdox in methanogens. [NiFeSe] variants.	CD: DNA-binding transcriptional regulator YhcF, GntR family [Transcription];		Polyferredoxin, [FeS] protein	missing	missing	missing	missing	missing	missing											unvalidated	unvalidated	unvalidated	unvalidated
C. carboxidivorans	Ccar_RS03170	WP_007058908	Monomeric	FeFe_C2	Undetermined role. May sense H2 and regulate processes via methyl accepting chemotaxis proteins	CD: Signal transduction histidine kinase; interpro: Histidine kinase/HSP90-like ATPase;		Fusion with hystidine kinase																	unvalidated	unvalidated	not appliable	unvalidated
C. carboxidivorans	Ccar_RS03640	WP_007059442	Monomeric	FeFe_C2	Undetermined role. May sense H2 and regulate processes via methyl accepting chemotaxis proteins	CD: RNA-splicing ligase RtcB, repairs tRNA damage; interpro: RNA-splicing ligase, RtcB;		Fusion with hystidine kinase																	unvalidated	unvalidated	not appliable	unvalidated
C. carboxidivorans	Ccar_RS04970	WP_007062993	Monomeric	FeFe_C2	Undetermined role. May sense H2 and regulate processes via methyl accepting chemotaxis proteins	CD: Signal transduction histidine kinase; interpro: Histidine kinase/HSP90-like ATPase;		Fusion with hystidine kinase																	unvalidated	unvalidated	not appliable	unvalidated
C. carboxidivorans	Ccar_RS05615	WP_007059672	Monomeric	FeFe_C2	Undetermined role. May sense H2 and regulate processes via methyl accepting chemotaxis proteins	CD: Signal transduction histidine kinase; interpro: Histidine kinase/HSP90-like ATPase		Fusion with hystidine kinase																	unvalidated	unvalidated	not appliable	unvalidated
C. carboxidivorans	Ccar_RS06480	WP_007060898	Trimeric	NiFe_1d	Electron input for aerobic respiration and oxygen-tolerant anaerobic respiration.	CD: shikimate dehydrogenase;		Cytochrome b	missing	missing	missing														unvalidated	unvalidated	unvalidated	unvalidated
C. carboxidivorans	Ccar_RS06650	WP_007062004	Trimeric	NiFe_1a	Electron input for sulfate, metal, and organohalide respiration. [NiFeSe] variants.	CD: Multidrug resistance protein MdtG and similar multidrug resistance (MDR) transporters		Cytochrome	missing	missing	missing														unvalidated	unvalidated	unvalidated	unvalidated
C. carboxidivorans	Ccar_RS06755	WP_007061314	Hexameric	NiFe_4f	Undetermined role. May couple formate oxidation to H2 evolution and H+ translocation.	CD: Ni,Fe-hydrogenase III large subunit; Interpro: [NiFe]-hydrogenase, large subunit; NADH-quinone oxidoreductase, subunit D		NuoL, NuoH, two antiporter subunits	Ccar_RS06735	NADH dehydrogenase	CD: hydrogenase 4 subunit B; Interpro: NADH:ubiquinone oxidoreductase; NADH:quinone oxidoreductase/Mrp antiporter, membrane subunit	Ccar_RS06740	NADH-quinone oxidoreductase subunit H	CD: NADH dehydrogenase; Interpro: NADH:ubiquinone oxidoreductase, subunit 1/F420H2 oxidoreductase subunit H	Ccar_RS06745	hypothetical protein	CD: Hydrogenase-4 membrane subunit HyfE; interpro: Hydrogenase-4 component E-like	Ccar_RS06750	putative hydrogenase 4 subunit F	CD: hydrogenase 4 subunit F; Interpro: NADH:quinone oxidoreductase/Mrp antiporter, membrane subunit; NADH:ubiquinone oxidoreductase	Ccar_RS06760	NADH-quinone oxidoreductase subunit NuoB	CD: NADH ubiquinone oxidoreductase, 20 Kd subunit; Interpro: NADH:ubiquinone oxidoreductase-like, 20kDa subunit; 4Fe-4S ferredoxin-type, iron-sulphur binding domain		unvalidated	unvalidated	validated	unvalidated
C. carboxidivorans	Ccar_RS07365	WP_007065220	Monomeric	FeFe_B	Undetermined role. May couple Fdred oxidation to fermentative H2 evolution	CD: phosphotransferase mannnose-specific family component IIA; interpro: Phosphotransferase system, mannose-type IIA component;		None																	unvalidated	unvalidated	not appliable	unvalidated
C. carboxidivorans	Ccar_RS07465	WP_156184614	6 or 9	NiFe_4a	Couples formate oxidation to fermentative H2 evolution. May be H+-translocating	CD: (dimethylallyl)adenosine tRNA methylthiotransferase		NuoL, NuoH, two [FeS] proteins, (three antiporter subunits)	missing	missing	missing	missing	missing	missing	missing	missing	missing	missing	missing	missing	missing	missing	missing		unvalidated	unvalidated	unvalidated	unvalidated
C. carboxidivorans	Ccar_RS07805	WP_007061581	Tetrameric	NiFe_3d	Interconverts electrons between H2 and NAD depending on cellular redox state.	CD: Rubredoxin, Small Modular nonheme iron binding domain		Diaphorase, [FeS] protein	missing	missing	missing	missing	missing	missing											unvalidated	unvalidated	unvalidated	unvalidated
C. carboxidivorans	Ccar_RS08470	WP_007059074	Monomeric	FeFe_C2	Undetermined role. May sense H2 and regulate processes via methyl accepting chemotaxis proteins	CD: Signal transduction histidine kinase; interpro: Histidine kinase/HSP90-like ATPase		Fusion with hystidine kinase																	unvalidated	unvalidated	not appliable	unvalidated
C. carboxidivorans	Ccar_RS08750	WP_007064661	Monomeric	FeFe_C2	Undetermined role. May sense H2 and regulate processes via methyl accepting chemotaxis proteins	CD: Signal transduction histidine kinase; interpro: Histidine kinase/HSP90-like ATPase;		Fusion with hystidine kinase																	unvalidated	unvalidated	not appliable	unvalidated
C. carboxidivorans	Ccar_RS08875	WP_007062426	Monomeric	FeFe_C2	Undetermined role. May sense H2 and regulate processes via methyl accepting chemotaxis proteins	CD: Signal transduction histidine kinase; interpro: Histidine kinase/HSP90-like ATPase;		Fusion with hystidine kinase																	unvalidated	unvalidated	not appliable	unvalidated
C. carboxidivorans	Ccar_RS09020	WP_007064276	Monomeric	FeFe_C2	Undetermined role. May sense H2 and regulate processes via methyl accepting chemotaxis proteins	CD: AraC-type DNA-binding domain and AraC-containing proteins; interpro: AraC-type arabinose-binding/dimerisation domain;		None																	unvalidated	unvalidated	not appliable	unvalidated
C. carboxidivorans	Ccar_RS09075	WP_007063218	Monomeric	FeFe_C2	Undetermined role. May sense H2 and regulate processes via methyl accepting chemotaxis proteins	CD: Signal transduction histidine kinase; interpro: Histidine kinase/HSP90-like ATPase;		Fusion with hystidine kinase																	unvalidated	unvalidated	not appliable	unvalidated
C. carboxidivorans	Ccar_RS09085	WP_007063216	Monomeric	FeFe_A1	Couples ferredoxin oxidation to fermentative or photobiological H2 evolution.	CD: P-loop containing Nucleoside Triphosphate Hydrolases; interpro: ABC transporter-like		None																	unvalidated	unvalidated	not appliable	unvalidated
C. carboxidivorans	Ccar_RS09135	WP_007064641	Monomeric	FeFe_C2	Undetermined role. May sense H2 and regulate processes via methyl accepting chemotaxis proteins	CD: Signal transduction histidine kinase; interpro: Histidine kinase/HSP90-like ATPase;		Fusion with hystidine kinase																	unvalidated	unvalidated	not appliable	unvalidated
C. carboxidivorans	Ccar_RS09500	WP_007063800	Trimeric	FeFe_A3	Reversibly bifurcates electrons from H2 to NAD and Fdox in anaerobic bacteria	CD: Methyltransferase domain		NADH dehydrogenase, thioredoxin	missing	missing	missing														unvalidated	unvalidated	not appliable	unvalidated
C. carboxidivorans	Ccar_RS10070	WP_007062606	Tetrameric	NiFe_3c	Bifurcates electrons from H2 to heterodisulfide and Fdox in methanogens. [NiFeSe] variants.	CD: Multidrug transporter MdfA and similar multidrug resistance (MDR) transporters		Polyferredoxin, [FeS] protein	missing	missing	missing	missing	missing	missing											unvalidated	unvalidated	unvalidated	unvalidated
C. carboxidivorans	Ccar_RS10090	WP_007062602	Monomeric	FeFe_C2	Undetermined role. May sense H2 and regulate processes via methyl accepting chemotaxis proteins	CD: Signal transduction histidine kinase; interpro: Histidine kinase/HSP90-like ATPase;		Fusion with hystidine kinase																	unvalidated	unvalidated	not appliable	unvalidated
C. carboxidivorans	Ccar_RS10110	WP_007062597	13	NiFe_4b	Respires formate or carbon monoxide using H+ as electron acceptor. Na+-translocating via Mrp23.	CD: tRNA A37 threonylcarbamoyladenosine dehydratase		NuoL, NuoH, NuoC, two [FeS] proteins, seven MRP antiporter subunits, etc.	Ccar_RS10125	NADH-quinone oxidoreductase subunit NuoF	Interpro: 4Fe-4S ferredoxin-type, iron-sulphur binding domain	Ccar_RS10120	NADH-quinone oxidoreductase subunit NuoE	CD: NuoE domain	Ccar_RS10130	2Fe-2S iron-sulfur cluster binding domain-containing protein	4Fe-4S ferredoxin-type, iron-sulphur binding domain; Iron hydrogenase, small subunit; Iron hydrogenase, large subunit, C-terminal	missing	missing	missing	missing	missing	missing		unvalidated	unvalidated	unvalidated	unvalidated
C. carboxidivorans	Ccar_RS26325	WP_007064736	Monomeric	FeFe_C2	Undetermined role. May sense H2 and regulate processes via methyl accepting chemotaxis proteins	CD: Signal transduction histidine kinase; Glycosyltransferase 4 (GT4); interpro: Histidine kinase/HSP90-like ATPase;		Fusion with hystidine kinase																	unvalidated	unvalidated	not appliable	unvalidated
C. carboxidivorans	Ccar_RS10780	WP_007059330	Tetrameric	FeFe_A3	Reversibly bifurcates electrons from H2 to NAD and Fdox in anaerobic bacteria	CD: nanoRNase/pAp phosphatase, hydrolyzes c-di-AMP and oligoRNAs		NADH dehydrogenase, thioredoxin, thioredoxin	missing	missing	missing	missing	missing	missing											unvalidated	unvalidated	not appliable	unvalidated
C. carboxidivorans	Ccar_RS11170	WP_007061223	Tetrameric	NiFe_3c	Bifurcates electrons from H2 to heterodisulfide and Fdox in methanogens. [NiFeSe] variants.	CD: Solute carrier families 5 and 6-like; solute binding domain		Polyferredoxin, [FeS] protein	missing	missing	missing	missing	missing	missing											unvalidated	unvalidated	unvalidated	unvalidated
C. carboxidivorans	Ccar_RS11195	WP_007062935	Trimeric	NiFe_3a	Couples oxidation of H2 to reduction of F420 during methanogenesis. Physiologically reversible. [NiFeSe] variants.	CD: Ketopantoate reductase		F420 reductase	missing	missing	missing														unvalidated	unvalidated	unvalidated	unvalidated
C. carboxidivorans	Ccar_RS12100	WP_007064974	Monomeric	FeFe_C2	Undetermined role. May sense H2 and regulate processes via methyl accepting chemotaxis proteins	CD: cell wall metabolism sensor histidine kinase WalK		Fusion with hystidine kinase																	unvalidated	unvalidated	not appliable	unvalidated
C. carboxidivorans	Ccar_RS12890	WP_007060227	Monomeric	FeFe_C2	Undetermined role. May sense H2 and regulate processes via methyl accepting chemotaxis proteins	CD: Signal transduction histidine kinase;		Fusion with hystidine kinase																	unvalidated	unvalidated	not appliable	unvalidated
C. carboxidivorans	Ccar_RS13575	WP_007064918	Monomeric	FeFe_C2	Undetermined role. May sense H2 and regulate processes via methyl accepting chemotaxis proteins	CD: Signal transduction histidine kinase;		Fusion with hystidine kinase																	unvalidated	unvalidated	not appliable	unvalidated
C. carboxidivorans	Ccar_RS14260	WP_007062526	13	NiFe_4d	Couples Fdred oxidation to H+ reduction. Na+-translocating via Mrp complex24	CD: Capsular polysaccharide biosynthesis protein		NuoL, NuoH, NuoC, two [FeS] proteins, seven MRP antiporter subunits, etc.	missing	missing	missing	missing	missing	missing	missing	missing	missing	missing	missing	missing	missing	missing	missing		unvalidated	unvalidated	unvalidated	unvalidated
C. carboxidivorans	Ccar_RS14530	WP_007062802	Monomeric	FeFe_C2	Undetermined role. May sense H2 and regulate processes via methyl accepting chemotaxis proteins	CD: Signal transduction histidine kinase;		Fusion with hystidine kinase																	unvalidated	unvalidated	not appliable	unvalidated
C. carboxidivorans	Ccar_RS14535	WP_007062801	Tetrameric	FeFe_A3	Reversibly bifurcates electrons from H2 to NAD and Fdox in anaerobic bacteria	CD: DNA-binding response regulator, OmpR family, contains REC and winged-helix (wHTH) domain		NADH dehydrogenase, thioredoxin, thioredoxin	missing	missing	missing	missing	missing	missing											unvalidated	unvalidated	not appliable	unvalidated
C. carboxidivorans	Ccar_RS14570	WP_007062793	Hexameric	NiFe_4e	Couples Fdred oxidation to H+ reduction. Physiologically reversible via H+/Na+ translocation.	CD: phosphoacceptor receiver (REC) domain; AraC-type DNA-binding domain and AraC-containing proteins		NuoL, NuoH, NuoC, [FeS] protein	missing	missing	missing	missing	missing	missing	missing	missing	missing	missing	missing	missing					unvalidated	unvalidated	unvalidated	unvalidated
C. carboxidivorans	Ccar_RS14935	WP_082141601	13	NiFe_4d	Couples Fdred oxidation to H+ reduction. Na+-translocating via Mrp complex24	CD: Stage II sporulation protein E (SpoIIE); PAS domain		NuoL, NuoH, NuoC, two [FeS] proteins, seven MRP antiporter subunits, etc.	missing	missing	missing	missing	missing	missing	missing	missing	missing	missing	missing	missing	missing	missing	missing		unvalidated	unvalidated	unvalidated	unvalidated
C. carboxidivorans	Ccar_RS15300	WP_007063546	Monomeric	FeFe_B	Undetermined role. May couple Fdred oxidation to fermentative H2 evolution	CD: SGNH_hydrolase, or GDSL_hydrolase, is a diverse family of lipases and esterases; Bacterial Ig-like domain (group 4); interpro: Bacterial Ig-related;		None																	unvalidated	unvalidated	not appliable	unvalidated
C. carboxidivorans	Ccar_RS26425	WP_081457837	Monomeric	FeFe_C2	Undetermined role. May sense H2 and regulate processes via methyl accepting chemotaxis proteins	CD: Signal transduction histidine kinase;		Fusion with hystidine kinase																	unvalidated	unvalidated	not appliable	unvalidated
C. carboxidivorans	Ccar_RS15890	WP_007062787	Trimeric	FeFe_A3	Reversibly bifurcates electrons from H2 to NAD and Fdox in anaerobic bacteria	CD: HD superfamily phosphohydrolase YqeK		NADH dehydrogenase, thioredoxin	missing	missing	missing														unvalidated	unvalidated	not appliable	unvalidated
C. carboxidivorans	Ccar_RS17060	WP_007062459	Trimeric	FeFe_A3	Reversibly bifurcates electrons from H2 to NAD and Fdox in anaerobic bacteria	CD: Single-stranded DNA-specific exonuclease, DHH superfamily,		NADH dehydrogenase, thioredoxin	missing	missing	missing														unvalidated	unvalidated	not appliable	unvalidated
C. carboxidivorans	Ccar_RS17425	WP_007061858	Trimeric	FeFe_A3	Reversibly bifurcates electrons from H2 to NAD and Fdox in anaerobic bacteria	CD: 50S ribosomal protein L20		NADH dehydrogenase, thioredoxin	missing	missing	missing														unvalidated	unvalidated	not appliable	unvalidated
C. carboxidivorans	Ccar_RS17870	WP_179945251	Monomeric	FeFe_C2	Undetermined role. May sense H2 and regulate processes via methyl accepting chemotaxis proteins	Signal transduction histidine kinase;		Fusion with hystidine kinase																	unvalidated	unvalidated	not appliable	unvalidated
C. carboxidivorans	Ccar_RS17895	WP_007063177	Trimeric	NiFe_3a	Couples oxidation of H2 to reduction of F420 during methanogenesis. Physiologically reversible. [NiFeSe] variants.	CD: Rubrerythrin [Energy production and conversion]; Interpro: Ferritin-like diiron domain; Rubrerythrin		F420 reductase	Ccar_RS17890	desulfoferrodoxin	CD: Desulfoferrodoxin, superoxide reductase-like (SORL) domain;	Ccar_RS27245	N/A	Interpro: Rubredoxin domain; Rubredoxin, iron-binding site											unvalidated	unvalidated	unvalidated	unvalidated
C. carboxidivorans	Ccar_RS18440	WP_007064100	Trimeric	NiFe_1d	Electron input for aerobic respiration and oxygen-tolerant anaerobic respiration.	CD: The substrate-binding component of an ABC-type oligopetide import system		Cytochrome b	missing	missing	missing														unvalidated	unvalidated	unvalidated	unvalidated
C. carboxidivorans	Ccar_RS18695	WP_007061509	Trimeric	NiFe_1d	Electron input for aerobic respiration and oxygen-tolerant anaerobic respiration.	CD: purine nucleoside phosphorylases similar to human PNP and Escherichia coli PNP-II		Cytochrome b	missing	missing	missing														unvalidated	unvalidated	unvalidated	unvalidated
C. carboxidivorans	Ccar_RS18770	WP_007061843	Monomeric	FeFe_C2	Undetermined role. May sense H2 and regulate processes via methyl accepting chemotaxis proteins	CD: Uncharacterized 2Fe-2 and 4Fe-4S clusters-containing protein, contains DUF4445 domain; Interpro: 2Fe-2S ferredoxin-like superfamily		Fusion with methyl-accepting chemotaxis protein																	unvalidated	unvalidated	not appliable	unvalidated
C. carboxidivorans	Ccar_RS19110	WP_007059283	Monomeric	FeFe_C2	Undetermined role. May sense H2 and regulate processes via methyl accepting chemotaxis proteins	CD: Signal transduction histidine kinase;		Fusion with hystidine kinase																	unvalidated	unvalidated	not appliable	unvalidated
C. carboxidivorans	Ccar_RS19475	WP_007063903	Trimeric	NiFe_1d	Electron input for aerobic respiration and oxygen-tolerant anaerobic respiration.	CD: Family of unknown function (DUF5643); This is an immunoglobulin-like domain found in bacteria		Cytochrome b	missing	missing	missing														unvalidated	unvalidated	unvalidated	unvalidated
C. carboxidivorans	Ccar_RS20400	WP_007059833	Tetrameric	NiFe_3c	Bifurcates electrons from H2 to heterodisulfide and Fdox in methanogens. [NiFeSe] variants.	CD: Phosphoglycerate Dehydrogenase, 2-hydroxyacid dehydrogenase family		Polyferredoxin, [FeS] protein	missing	missing	missing	missing	missing	missing											unvalidated	unvalidated	unvalidated	unvalidated
C. carboxidivorans	Ccar_RS20855	WP_007062872	Monomeric	FeFe_C2	Undetermined role. May sense H2 and regulate processes via methyl accepting chemotaxis proteins	CD: hybrid sensory histidine kinase BarA; PAS domain S-box		Fusion with hystidine kinase																	unvalidated	unvalidated	not appliable	unvalidated
C. carboxidivorans	Ccar_RS21735	WP_007061632	Tetrameric	NiFe_3b	Couples oxidation of NADPH to evolution of H2. Physiologically reversible. May have sulfhydrogenase activity.	CD: F0F1 ATP synthase subunit delta		Diaphorase, [FeS] protein	missing	missing	missing	missing	missing	missing											unvalidated	unvalidated	unvalidated	unvalidated
C. carboxidivorans	Ccar_RS22300	WP_007060537	Monomeric	FeFe_C2	Undetermined role. May sense H2 and regulate processes via methyl accepting chemotaxis proteins	CD: Signal transduction histidine kinase;		Fusion with hystidine kinase																	unvalidated	unvalidated	not appliable	unvalidated
C. carboxidivorans	Ccar_RS22980	WP_007063005	Monomeric	FeFe_C2	Undetermined role. May sense H2 and regulate processes via methyl accepting chemotaxis proteins	CD: Signal transduction histidine kinase;		Fusion with hystidine kinase																	unvalidated	unvalidated	not appliable	unvalidated
C. carboxidivorans	Ccar_RS23095	WP_007065120	Monomeric	FeFe_C2	Undetermined role. May sense H2 and regulate processes via methyl accepting chemotaxis proteins	CD: Signal transduction histidine kinase;		Fusion with hystidine kinase																	unvalidated	unvalidated	not appliable	unvalidated
C. carboxidivorans	Ccar_RS23180	WP_007059206	Monomeric	FeFe_C2	Undetermined role. May sense H2 and regulate processes via methyl accepting chemotaxis proteins	CD: cell wall metabolism sensor histidine kinase WalK		Fusion with hystidine kinase																	unvalidated	unvalidated	not appliable	unvalidated
C. carboxidivorans	Ccar_RS23730	WP_007065089	Monomeric	FeFe_B	Undetermined role. May couple Fdred oxidation to fermentative H2 evolution	CD: prolipoprotein diacylglyceryl transferase		None																	unvalidated	unvalidated	not appliable	unvalidated
C. carboxidivorans	Ccar_RS25340	WP_007064779	Tetrameric	NiFe_3c	Bifurcates electrons from H2 to heterodisulfide and Fdox in methanogens. [NiFeSe] variants.	CD: Predicted ATP-dependent protease		Polyferredoxin, [FeS] protein	missing	missing	missing	missing	missing	missing											unvalidated	unvalidated	unvalidated	unvalidated
C. carboxidivorans	Ccar_RS25640	WP_007060011	Monomeric	FeFe_A1	Couples ferredoxin oxidation to fermentative or photobiological H2 evolution.	CD: Predicted rRNA methylase YqxC, contains S4 and FtsJ domains		None																	unvalidated	unvalidated	not appliable	unvalidated
Microrganism	Locus tag	NCBI Reference Sequence	Hydrogenase structure by HytDB	Hydrogenase class	Hydrogenase functional role by HytDB	Catalytic subunit's structural domain annotation		Class-specific template for accessory subunit composition by HytDB	Subunits' annotations																Validation scheme
									Locus tag (subunit 1)	Definition (subunit 1)	Structural annotation (subunit 1)	Locus tag (subunit 2)	Definition (subunit 2)	Structural annotation (subunit 2)	Locus tag (subunit 3)	Definition (subunit 3)	Structural annotation (subunit 3)	Locus tag (subunit 4)	Definition (subunit 4)	Structural annotation (subunit 4)	Locus tag (subunit 5)	Definition (subunit 5)	Structural annotation (subunit 5)		Metal sites' validation level (Vignais)	Metal sites' validation level (Greening)	Minor subunit (NiFe) (CDD & Fe-S clusters)	Final assessment
C. ljungdahlii	CLJU_RS03480	WP_041705287	Hexameric	FeFe_A4	Couples formate oxidation to H2 evolution. Some bifurcate electrons from H2 to ferredoxin and NADP	Interpro: Iron hydrogenase, small subunit; Iron hydrogenase, large subunit, C-terminal; 4Fe-4S ferredoxin-type, iron-sulphur binding domain; CD: [FeFe] hydrogenase, group A; Iron hydrogenase small subunit;		NADP dehydrogenase, four FeS proteins	CLJU_RS03460	NADH-quinone oxidoreductase subunit NuoE (Uniprot: NADH dehydrogenase I, E subunit (EC 1.6.5.3))	Thioredoxin-like [2Fe-2S] ferredoxin;	CLJU_RS03465	SLBB domain-containing protein (Uniprot: NADP-reducing hydrogenase subunit HndC (EC 1.12.1.3)	NADH:ubiquinone oxidoreductase, NADH-binding 51 kD subunit (chain F); Beta subunit of the DMSO Reductase (DMSOR) family; Thioredoxin (TRX)-like [2Fe-2S] Ferredoxin (Fd) family; Protein Disulfide Oxidoreductases and Other Proteins with a Thioredoxin fold;	CLJU_RS03470	(2Fe-2S)-binding protein (Uniprot: NADH dehydrogenase related protein)	NADH dehydrogenase/NADH:ubiquinone oxidoreductase 75 kD subunit (chain G)	CLJU_RS03475	4Fe-4S dicluster domain-containing protein (Uniprot: 4Fe-4S ferredoxin, iron-sulpur binding domain-containing protein (Electron bifurcating FeFe-hydrogenase dependent on TPN subunit E1))	CD: HycB, HydN and similar proteins; Interpro: 4Fe-4S ferredoxin-type, iron-sulphur binding domain	CLJU_RS03485	4Fe-4S dicluster domain-containing protein (Uniprot: 4Fe-4S dicluster domain-containing protein)	CD: HycB, HydN and similar proteins; Interpro: 4Fe-4S ferredoxin-type, iron-sulphur binding domain		unvalidated	validated	not appliable	validated
C. ljungdahlii	CLJU_RS14140	WP_013239504	Trimeric	NiFe_1a	Electron input for sulfate, metal, and organohalide respiration. [NiFeSe] variants.	Interpro: Nickel-dependent hydrogenase, large subunit; CD: Ni,Fe-hydrogenase I large subunit		Cytochrome	CLJU_RS14135	hydrogenase maturation protease (Uniprot: Predicted Ni,Fe-hydrogenase maturation factor)	Interpro: Peptidase A31 family; CD: Hydrogenase specific C-terminal endopeptidases	CLJU_RS14145	hydrogenase small subunit (Uniprot: Hydrogenase-1 small chain (EC 1.12.7.2))	Interpro: [NiFe]-hydrogenase, small subunit; Cytochrome-c3 hydrogenase, C-terminal; CD: Ni,Fe-hydrogenase I small subunit;											validated	unvalidated	validated	validated
C. ljungdahlii	CLJU_RS07205	WP_013238135	Trimeric	FeFe_A3	Reversibly bifurcates electrons from H2 to NAD and Fdox in anaerobic bacteria	Interpro: Iron hydrogenase, small subunit; Iron hydrogenase, large subunit, C-terminal; 4Fe-4S ferredoxin-type, iron-sulphur binding domain		NADH dehydrogenase, thioredoxin	CLJU_RS07210	NADH-quinone oxidoreductase subunit NuoF (Uniprot: NADH dehydrogenase)	Interpro: NADH-ubiquinone oxidoreductase 51kDa subunit, FMN-binding domain; 4Fe-4S ferredoxin-type, iron-sulphur binding domain; CD: NADH:ubiquinone oxidoreductase, NADH-binding 51 kD subunit (chain F); Thioredoxin (TRX)-like [2Fe-2S] Ferredoxin (Fd) family; Beta subunit of the DMSO Reductase (DMSOR) family;	CLJU_RS07215	NAD(P)H-dependent oxidoreductase subunit E (Uniprot: NADP-reducing hydrogenase subunit HndA (EC 1.12.1.3))	Interpro: Thioredoxin-like superfamily; CD: Thioredoxin-like [2Fe-2S] ferredoxin;											validated	unvalidated	not appliable	validated
C. ljungdahlii	CLJU_RS08485	WP_148222394	Trimeric	FeFe_A4	Couples formate oxidation to H2 evolution. Some bifurcate electrons from H2 to ferredoxin and NADP	Interpro: Iron hydrogenase, small subunit; Iron hydrogenase, large subunit, C-terminal; 4Fe-4S ferredoxin-type, iron-sulphur binding domain; CD: [FeFe] hydrogenase, group A; Iron hydrogenase small subunit;		FeS protein, FeS protein	CLJU_RS08480	4Fe-4S dicluster domain-containing protein (Uniprot: 4Fe-4S dicluster domain-containing protein)	Interpro: 4Fe-4S ferredoxin-type, iron-sulphur binding domain; CD: HycB, HydN and similar proteins;	CLJU_RS08490	Hypothetical protein (Uniprot: Uncharacterized protein)	N/A											validated	unvalidated	not appliable	validated
C. ljungdahlii	CLJU_RS09955	WP_013238683	Monomeric	FeFe_B	Undetermined role. May couple Fdred oxidation to fermentative H2 evolution	CD: [FeFe] hydrogenase, group B1/B3; Beta subunit of the DMSO Reductase (DMSOR) family; interpro: 4Fe-4S ferredoxin, iron-sulphur binding, conserved site; Iron hydrogenase, large subunit, C-terminal;		None																	validated	unvalidated	not appliable	validated
C. ljungdahlii	CLJU_RS18325	WP_013240326	Monomeric	FeFe_B	Undetermined role. May couple Fdred oxidation to fermentative H2 evolution	CD: [FeFe] hydrogenase, group B1/B3; Interpro: 4Fe-4S ferredoxin, iron-sulphur binding, conserved site; Iron hydrogenase, large subunit, C-terminal; [FeFe] hydrogenase, group B1/B3;		None																	unvalidated	unvalidated	not appliable	unvalidated
C. ljungdahlii	CLJU_RS05505	WP_013237789	Trimeric	NiFe_1a	Electron input for sulfate, metal, and organohalide respiration. [NiFeSe] variants.	CD: ADPRase_NUDT5		Cytochrome	missing	missing	missing														unvalidated	unvalidated	unvalidated	unvalidated
C. ljungdahlii	CLJU_RS06075	WP_013237903	Monomeric	FeFe_C2	Undetermined role. May sense H2 and regulate processes via methyl accepting chemotaxis proteins	CD: cell wall metabolism sensor histidine kinase WalK;		Fusion with histidine kinase																	unvalidated	unvalidated	not appliable	unvalidated
C. ljungdahlii	CLJU_RS09995	WP_013238691	Monomeric	FeFe_C2	Undetermined role. May sense H2 and regulate processes via methyl accepting chemotaxis proteins	Interpro: Methyl-accepting chemotaxis protein (MCP) signalling domain; Iron hydrogenase, large subunit, C-terminal; 4Fe-4S domain; CD: Methyl-accepting chemotaxis protein (MCP), signaling domain; [FeFe] hydrogenase, group B1/B3; Putative Fe-S cluster;		Fusion with methyl-accepting chemotaxis protein																	unvalidated	unvalidated	not appliable	unvalidated
C. ljungdahlii	CLJU_RS14825	WP_013239643	Monomeric	FeFe_C2	Undetermined role. May sense H2 and regulate processes via methyl accepting chemotaxis proteins	Interpro: PAS domain; Signal transduction histidine kinase, dimerisation/phosphoacceptor domain		Fusion with histidine kinase																	unvalidated	unvalidated	not appliable	unvalidated
C. ljungdahlii	CLJU_RS17190	WP_013240111	Monomeric	FeFe_B	Undetermined role. May couple Fdred oxidation to fermentative H2 evolution	CD: PBP1_galactofuranose_YtfQ-like		None																	unvalidated	unvalidated	not appliable	unvalidated
C. ljungdahlii	CLJU_RS20570	WP_013240747	Monomeric	FeFe_C2	Undetermined role. May sense H2 and regulate processes via methyl accepting chemotaxis proteins	CD: cell wall metabolism sensor histidine kinase WalK; interpro: Histidine kinase/HSP90-like ATPase;		Fusion with hystidine kinase																	unvalidated	unvalidated	not appliable	unvalidated
C. ljungdahlii	CLJU_RS01575	WP_013237005	Tetrameric	NiFe_3b	Couples oxidation of NADPH to evolution of H2. Physiologically reversible. May have sulfohydrogenase activity	CD: DNA-binding protein WhiA;		Diaphorase, [FeS] protein	missing	missing	missing	missing	missing	missing											unvalidated	unvalidated	unvalidated	unvalidated
C. ljungdahlii	CLJU_RS02070	WP_013237106	13	NiFe_4b	Respires formate or carbon monoxide using H+ as electron acceptor. Na+-translocating via Mrp23.	CD: Uncharacterized protein, contains a NRPS condensation (elongation) domain. Interpro: O-acyltransferase WSD1, C-terminal		NuoL, NuoH, NuoC, two [FeS] proteins, seven MRP antiporter subunits, etc.	missing	missing	missing	missing	missing	missing	missing	missing	missing	missing	missing	missing	missing	missing	missing		unvalidated	unvalidated	unvalidated	unvalidated
C. ljungdahlii	CLJU_RS02340	WP_013237160	Monomeric	FeFe_C2	Undetermined role. May sense H2 and regulate processes via methyl accepting chemotaxis proteins	CD: Signal transduction histidine kinase; interpro: Histidine kinase/HSP90-like ATPase;		Fusion with histidine kinase																	unvalidated	unvalidated	not appliable	unvalidated
C. ljungdahlii	CLJU_RS02425	WP_013237177	Tetrameric	NiFe_3d	Interconverts electrons between H2 and NAD depending on cellular redox state.	CD: nitrogenase molybdenum-cofactor biosynthesis protein NifE		Diaphorase, [FeS] protein	missing	missing	missing	missing	missing	missing											unvalidated	unvalidated	unvalidated	unvalidated
C. ljungdahlii	CLJU_RS02460	WP_013237184	Monomeric	FeFe_C2	Undetermined role. May sense H2 and regulate processes via methyl accepting chemotaxis proteins	CD: Signal transduction histidine kinase; interpro: Histidine kinase/HSP90-like ATPase;		Fusion with histidine kinase																	unvalidated	unvalidated	not appliable	unvalidated
C. ljungdahlii	CLJU_RS03080	WP_013237305	Trimeric	FeFe_A3	Reversibly bifurcates electrons from H2 to NAD and Fdox in anaerobic bacteria	CD: Zinc peptidases M18, M20, M28, and M42		NADH dehydrogenase, thioredoxin	missing	missing	missing	missing	missing	missing											unvalidated	unvalidated	not appliable	unvalidated
C. ljungdahlii	CLJU_RS03420	WP_041705031	Monomeric	FeFe_C2	Undetermined role. May sense H2 and regulate processes via methyl accepting chemotaxis proteins	CD: Signal transduction histidine kinase; interpro: Histidine kinase/HSP90-like ATPase;		Fusion with histidine kinase																	unvalidated	unvalidated	not appliable	unvalidated
C. ljungdahlii	CLJU_RS03460	WP_013237373	Tetrameric	NiFe_3b	Couples oxidation of NADPH to evolution of H2. Physiologically reversible. May have sulfhydrogenase activity.
C. ljungdahlii	CLJU_RS03855	WP_013237450	Monomeric	FeFe_C2	Undetermined role. May sense H2 and regulate processes via methyl accepting chemotaxis proteins	CD: Signal transduction histidine kinase; interpro: Histidine kinase/HSP90-like ATPase;		Fusion with histidine kinase																	unvalidated	unvalidated	not appliable	unvalidated
C. ljungdahlii	CLJU_RS05750	WP_013237837	Trimeric	NiFe_1d	Electron input for aerobic respiration and oxygen-tolerant anaerobic respiration.	CD: histidinol-phosphate aminotransferase		Cytochrome b	missing	missing	missing														unvalidated	unvalidated	unvalidated	unvalidated
C. ljungdahlii	CLJU_RS05780	WP_013237843	Monomeric	FeFe_C2	Undetermined role. May sense H2 and regulate processes via methyl accepting chemotaxis proteins	CD: Signal transduction histidine kinase; Histidine kinase/HSP90-like ATPase;		Fusion with histidine kinase																	unvalidated	unvalidated	not appliable	unvalidated
C. ljungdahlii	CLJU_RS07050	WP_013238102	Monomeric	FeFe_C2	Undetermined role. May sense H2 and regulate processes via methyl accepting chemotaxis proteins	CD: Signal transduction histidine kinase; interpro: Histidine kinase/HSP90-like ATPase;		Fusion with histidine kinase																	unvalidated	unvalidated	not appliable	unvalidated
C. ljungdahlii	CLJU_RS07345	WP_013238159	Monomeric	FeFe_C2	Undetermined role. May sense H2 and regulate processes via methyl accepting chemotaxis proteins	CD: Signal transduction histidine kinase; interpro: Histidine kinase/HSP90-like ATPase;		Fusion with histidine kinase																	unvalidated	unvalidated	not appliable	unvalidated
C. ljungdahlii	CLJU_RS08415	WP_013238375	Monomeric	FeFe_A1	Couples ferredoxin oxidation to fermentative or photobiological H2 evolution.	CD: Helical backbone metal receptor (TroA-like domain); interpro: ABC transporter periplasmic binding domain;		None																	unvalidated	unvalidated	not appliable	unvalidated
C. ljungdahlii	CLJU_RS08885	WP_013238463	Trimeric	NiFe_1d	Electron input for aerobic respiration and oxygen-tolerant anaerobic respiration.	CD: RND family efflux transporter, MFP subunit		Cytochrome b	missing	missing	missing														unvalidated	unvalidated	unvalidated	unvalidated
C. ljungdahlii	CLJU_RS09650	WP_013238623	Tetrameric	NiFe_3c	Bifurcates electrons from H2 to heterodisulfide and Fdox in methanogens. [NiFeSe] variants.	CD: UDP-Glc:1,2-diacylglycerol 3-a-glucosyltransferase and similar proteins		Polyferredoxin, [FeS] protein	missing	missing	missing	missing	missing	missing											unvalidated	unvalidated	unvalidated	unvalidated
C. ljungdahlii	CLJU_RS09680	WP_013238629	Monomeric	FeFe_A1	Couples ferredoxin oxidation to fermentative or photobiological H2 evolution.	CD: Uncharacterized conserved protein, contains FIST_N domain ; Interpro: FIST domain, N-terminal		None																	unvalidated	unvalidated	not appliable	unvalidated
C. ljungdahlii	CLJU_RS09685	WP_041705400	Monomeric	FeFe_C2	Undetermined role. May sense H2 and regulate processes via methyl accepting chemotaxis proteins	CD: Signal transduction histidine kinase; PAS domain; interpro: Histidine kinase/HSP90-like ATPase;		Fusion with histidine kinase																	unvalidated	unvalidated	not appliable	unvalidated
C. ljungdahlii	CLJU_RS09925	WP_013238677	Tetrameric	NiFe_3b	Couples oxidation of NADPH to evolution of H2. Physiologically reversible. May have sulfhydrogenase activity.	CD: ThiF_MoeB_HesA. Family of E1-like enzymes involved in molybdopterin and thiamine biosynthesis		Diaphorase, [FeS] protein	missing	missing	missing	missing	missing	missing											unvalidated	unvalidated	unvalidated	unvalidated
C. ljungdahlii	CLJU_RS11485	WP_013238982	Monomeric	FeFe_A1	Couples ferredoxin oxidation to fermentative or photobiological H2 evolution.	CD: fluoride efflux transporter CrcB; interpro: Putative fluoride ion transporter CrcB;		None																	unvalidated	unvalidated	not appliable	unvalidated
C. ljungdahlii	CLJU_RS11515	WP_013238990	Tetrameric	NiFe_3d	Interconverts electrons between H2 and NAD depending on cellular redox state.	CD: Acetolactate synthase large subunit or other thiamine pyrophosphate-requiring enzyme		Diaphorase, [FeS] protein	missing	missing	missing	missing	missing	missing											unvalidated	unvalidated	unvalidated	unvalidated
C. ljungdahlii	CLJU_RS12000	WP_013239087	Tetrameric	NiFe_3b	Couples oxidation of NADPH to evolution of H2. Physiologically reversible. May have sulfhydrogenase activity.	CD: Methyltransferase domain		Diaphorase, [FeS] protein	missing	missing	missing	missing	missing	missing											unvalidated	unvalidated	unvalidated	unvalidated
C. ljungdahlii	CLJU_RS12360	WP_013239157	Monomeric	FeFe_C2	Undetermined role. May sense H2 and regulate processes via methyl accepting chemotaxis proteins	CD: cell wall metabolism sensor histidine kinase WalK; interpro: Histidine kinase/HSP90-like ATPase;		Fusion with histidine kinase																	unvalidated	unvalidated	not appliable	unvalidated
C. ljungdahlii	CLJU_RS12930	WP_013239272	Tetrameric	NiFe_3d	Interconverts electrons between H2 and NAD depending on cellular redox state.	CD: ABC-type multidrug transport system, ATPase and permease component		Diaphorase, [FeS] protein	missing	missing	missing	missing	missing	missing											unvalidated	unvalidated	unvalidated	unvalidated
C. ljungdahlii	CLJU_RS21380	WP_013239442	Tetrameric	NiFe_3c	Bifurcates electrons from H2 to heterodisulfide and Fdox in methanogens. [NiFeSe] variants.	CD: Bacterial Ig-like domain		Polyferredoxin, [FeS] protein	missing	missing	missing	missing	missing	missing											unvalidated	unvalidated	unvalidated	unvalidated
C. ljungdahlii	CLJU_RS14600	WP_013239599	Monomeric	FeFe_C2	Undetermined role. May sense H2 and regulate processes via methyl accepting chemotaxis proteins	CD: cell wall metabolism sensor histidine kinase WalK; Histidine kinase/HSP90-like ATPase;		Fusion with histidine kinase																	unvalidated	unvalidated	not appliable	unvalidated
C. ljungdahlii	CLJU_RS15595	WP_013239794	Dimeric	FeFe_C3	Undetermined role. May sense H2 and regulate processes via serine/threonine phosphatases2.	CD: RecT family; The DNA single-strand annealing proteins (SSAPs)		Phosphatase	missing	missing	missing														unvalidated	unvalidated	not appliable	unvalidated
C. ljungdahlii	CLJU_RS16355	WP_013239947	Tetrameric	FeFe_A3	Reversibly bifurcates electrons from H2 to NAD and Fdox in anaerobic bacteria	CD: threonine synthase;		NADH dehydrogenase, thioredoxin, thioredoxin	missing	missing	missing	missing	missing	missing											unvalidated	unvalidated	not appliable	unvalidated
C. ljungdahlii	CLJU_RS16685	WP_041705186	Hexameric	NiFe_4e	Couples Fdred oxidation to H+ reduction. Physiologically reversible via H+/Na+ translocation.	CD: Competence protein ComA, ComEC and related proteins; MBL-fold metallo hydrolase domain		NuoL, NuoH, NuoC, [FeS] protein	missing	missing	missing	missing	missing	missing	missing	missing	missing	missing	missing	missing					unvalidated	unvalidated	unvalidated	unvalidated
C. ljungdahlii	CLJU_RS18020	WP_041705202	Tetrameric	NiFe_3c	Bifurcates electrons from H2 to heterodisulfide and Fdox in methanogens. [NiFeSe] variants.	CD: DNA-directed RNA polymerase specialized sigma subunit		Polyferredoxin, [FeS] protein	missing	missing	missing	missing	missing	missing											unvalidated	unvalidated	unvalidated	unvalidated
C. ljungdahlii	CLJU_RS18655	WP_013240392	Dimeric	FeFe_A2	Undetermined role. May couple H2 oxidation to NAD reduction, generating reductant for glutamate synthase.	CD: Metal binding protein AdcA		NADH-dependent glutamate synthase	missing	missing	missing														unvalidated	unvalidated	not appliable	unvalidated
C. ljungdahlii	CLJU_RS19055	WP_013240467	Monomeric	FeFe_C2	Undetermined role. May sense H2 and regulate processes via methyl accepting chemotaxis proteins	CD: Signal transduction histidine kinase; Histidine kinase/HSP90-like ATPase;		Fusion with histidine kinase																	unvalidated	unvalidated	not appliable	unvalidated
C. ljungdahlii	CLJU_RS20355	WP_013240716	Trimeric	NiFe_1d	Electron input for aerobic respiration and oxygen-tolerant anaerobic respiration.	CD: DNA repair protein RadA; Provisiona		Cytochrome b	missing	missing	missing														unvalidated	unvalidated	unvalidated	unvalidated
Microrganism	Locus tag	NCBI Reference Sequence	Hydrogenase structure by HytDB	Hydrogenase class	Hydrogenase functional role by HytDB	Catalytic subunit's structural domain annotation		Class-specific template for accessory subunit composition by HytDB	Subunits' annotations																Validation scheme
									Locus tag (subunit 1)	Definition (subunit 1)	Structural annotation (subunit 1)	Locus tag (subunit 2)	Definition (subunit 2)	Structural annotation (subunit 2)	Locus tag (subunit 3)	Definition (subunit 3)	Structural annotation (subunit 3)	Locus tag (subunit 4)	Definition (subunit 4)	Structural annotation (subunit 4)	Locus tag (subunit 5)	Definition (subunit 5)	Structural annotation (subunit 5)		Metal sites' validation level (Vignais)	Metal sites' validation level (Greening)	Minor subunit (NiFe) (CDD & Fe-S clusters)	Final assessment
C. AWRP	DMR38_RS03385	WP_175413106	Hexameric	FeFe_A4	Couples formate oxidation to H2 evolution. Some bifurcate electrons from H2 to ferredoxin and NADP	Interpro: Iron hydrogenase, small subunit; Iron hydrogenase, large subunit, C-terminal; 4Fe-4S ferredoxin-type, iron-sulphur binding domain; CD: [FeFe] hydrogenase, group A; Iron hydrogenase small subunit.		NADP dehydrogenase, four FeS proteins	DMR38_RS03365	NADH-quinone oxidoreductase subunit NuoE (Uniprot: N/A)	Thioredoxin-like [2Fe-2S] ferredoxin;	DMR38_RS03370	SLBB domain-containing protein (Uniprot: N/A)	NADH:ubiquinone oxidoreductase, NADH-binding 51 kD subunit (chain F); Beta subunit of the DMSO Reductase (DMSOR) family; Thioredoxin (TRX)-like [2Fe-2S] Ferredoxin (Fd) family; Protein Disulfide Oxidoreductases and Other Proteins with a Thioredoxin fold;	DMR38_RS03375	(2Fe-2S)-binding protein (Uniprot: N/A)	NADH dehydrogenase/NADH:ubiquinone oxidoreductase 75 kD subunit (chain G)	DMR38_RS03380	4Fe-4S dicluster domain-containing protein (Uniprot: N/A)	Interpro: 4Fe-4S ferredoxin-type, iron-sulphur binding domain; CD: HycB, HydN and similar proteins;	DMR38_RS03390	4Fe-4S dicluster domain-containing protein (Uniprot: N/A)	Interpro: 4Fe-4S ferredoxin-type, iron-sulphur binding domain; CD: HycB, HydN and similar proteins;		unvalidated	validated	not appliable	validated
C. AWRP	DMR38_RS07425	WP_127720689	Trimeric	FeFe_A3	Reversibly bifurcates electrons from H2 to NAD and Fdox in anaerobic bacteria	Interpro: Iron hydrogenase, small subunit; Iron hydrogenase, large subunit, C-terminal; 4Fe-4S ferredoxin-type, iron-sulphur binding domain		NADH dehydrogenase, thioredoxin	DMR38_RS07430	NADH-quinone oxidoreductase subunit NuoF (Uniprot: NADH-quinone oxidoreductase subunit NuoF)	Interpro: NADH-ubiquinone oxidoreductase 51kDa subunit, FMN-binding domain; 4Fe-4S ferredoxin-type, iron-sulphur binding domain; CD: NADH:ubiquinone oxidoreductase, NADH-binding 51 kD subunit (chain F); Thioredoxin (TRX)-like [2Fe-2S] Ferredoxin (Fd) family; Beta subunit of the DMSO Reductase (DMSOR) family;	DMR38_RS07435	NAD(P)H-dependent oxidoreductase subunit E (Uniprot: NAD(P)H-dependent oxidoreductase subunit E)	Interpro: Thioredoxin-like superfamily; NADH-quinone oxidoreductase subunit E-like; CD: Thioredoxin-like [2Fe-2S] ferredoxin;											validated	unvalidated	not appliable	validated
C. AWRP	DMR38_RS08580	WP_127720881	Trimeric	FeFe_A4	Couples formate oxidation to H2 evolution. Some bifurcate electrons from H2 to ferredoxin and NADP	Interpro: Iron hydrogenase, small subunit; Iron hydrogenase, large subunit, C-terminal; 4Fe-4S ferredoxin-type, iron-sulphur binding domain		FeS protein, FeS protein	DMR38_RS08575	4Fe-4S dicluster domain-containing protein (Uniprot: 4Fe-4S dicluster domain-containing protein)	CD: HycB, HydN and similar proteins; Interpro: 4Fe-4S ferredoxin-type, iron-sulphur binding domain	DMR38_RS08585	4Fe-4S dicluster domain-containing protein (Uniprot:4Fe-4S dicluster domain-containing protein)	CD: HycB, HydN and similar proteins; Interpro: 4Fe-4S ferredoxin-type											validated	unvalidated	not appliable	validated
C. AWRP	DMR38_RS10360	WP_127721250	Monomeric	FeFe_B	Undetermined role. May couple Fdred oxidation to fermentative H2 evolution	Interpro: Iron hydrogenase, large subunit, C-terminal; 4Fe-4S ferredoxin-type, iron-sulphur binding domain; 4Fe-4S ferredoxin-type, iron-sulphur binding domain; CD: [FeFe] hydrogenase, group B1/B3;		None																	validated	unvalidated	not appliable	validated
C. AWRP	DMR38_RS14545	WP_127721978	Trimeric	NiFe_1a	Electron input for sulfate, metal, and organohalide respiration. [NiFeSe] variants.	Interpro: Nickel-dependent hydrogenase, large subunit; CD: Ni,Fe-hydrogenase I large subunit		Cytochrome	DMR38_RS14540	hydrogenase maturation protease	Interpro: Peptidase A31 family;	DMR38_RS14550	hydrogenase small subunit (Uniprot: Ni/Fe hydrogenase)	Interpro: [NiFe]-hydrogenase, small subunit; Cytochrome-c3 hydrogenase, C-terminal; CD: Ni,Fe-hydrogenase I small subunit;											validated	unvalidated	validated	validated
C. AWRP	DMR38_RS18525	WP_127722815	Monomeric	FeFe_B	Undetermined role. May couple Fdred oxidation to fermentative H2 evolution	Interpro: 4Fe-4S ferredoxin-type, iron-sulphur binding domain; Iron hydrogenase, large subunit, C-terminal; CD: [FeFe] hydrogenase, group B1/B3		None																	unvalidated	unvalidated	not appliable	unvalidated
C. AWRP	DMR38_RS05645	WP_127720382	Trimeric	NiFe_1a	Electron input for sulfate, metal, and organohalide respiration. [NiFeSe] variants.	Interpro: NUDIX hydrolase domain		Cytochrome	missing	missing	missing	missing	missing	missing											unvalidated	unvalidated	unvalidated	unvalidated
C. AWRP	DMR38_RS06255	WP_127720488	Monomeric	FeFe_C2	Undetermined role. May sense H2 and regulate processes via methyl accepting chemotaxis proteins	CD: phosphate regulon sensor kinase PhoR; Histidine kinase, Adenylyl cyclase, Methyl-accepting protein, and Phosphatase (HAMP) domain; Single Cache-like;		Fusion with hystidine kinase																	unvalidated	unvalidated	not appliable	unvalidated
C. AWRP	DMR38_RS10400	WP_127721258	Monomeric	FeFe_C2	Undetermined role. May sense H2 and regulate processes via methyl accepting chemotaxis proteins	CD: Methyl-accepting chemotaxis protein (MCP), signaling domain; [FeFe] hydrogenase, group B1/B3; Putative Fe-S cluster; Interpro: 4Fe-4S ferredoxin-type, iron-sulphur binding domain; Iron hydrogenase, large subunit, C-terminal		Fusion with methyl-accepting chemotaxis protein																	unvalidated	unvalidated	not appliable	unvalidated
C. AWRP	DMR38_RS15255	WP_127722103	Monomeric	FeFe_C2	Undetermined role. May sense H2 and regulate processes via methyl accepting chemotaxis proteins	CD: hybrid sensory histidine kinase BarA; GAF domain; PAS domain;		Fusion with hystidine kinase																	unvalidated	unvalidated	not appliable	unvalidated
C. AWRP	DMR38_RS17395	WP_127722500	Monomeric	FeFe_B	Undetermined role. May couple Fdred oxidation to fermentative H2 evolution	CD: periplasmic binding domain of ABC-type galactofuranose YtfQ-like transport systems;		None																	unvalidated	unvalidated	not appliable	unvalidated
C. AWRP	DMR38_RS17615	WP_127722535	Monomeric	FeFe_C2	Undetermined role. May sense H2 and regulate processes via methyl accepting chemotaxis proteins	CD: hybrid sensory histidine kinase BarA;		Fusion with hystidine kinase																	unvalidated	unvalidated	not appliable	unvalidated
C. AWRP	DMR38_RS20675	WP_127723509	Monomeric	FeFe_C2	Undetermined role. May sense H2 and regulate processes via methyl accepting chemotaxis proteins	CD: cell wall metabolism sensor histidine kinase WalK;		Fusion with hystidine kinase																	unvalidated	unvalidated	not appliable	unvalidated
C. AWRP	DMR38_RS02015	WP_127719766	Monomeric	FeFe_C2	Undetermined role. May sense H2 and regulate processes via methyl accepting chemotaxis proteins	CD: Signal transduction histidine kinase;		Fusion with hystidine kinase																	unvalidated	unvalidated	not appliable	unvalidated
C. AWRP	DMR38_RS02120	WP_127723856	Tetrameric	NiFe_3d	Interconverts electrons between H2 and NAD depending on cellular redox state.	CD: The nitrogenase enzyme system catalyzes the ATP-dependent reduction of dinitrogen to ammonia		Diaphorase, [FeS] protein	missing	missing	missing	missing	missing	missing											unvalidated	unvalidated	unvalidated	unvalidated
C. AWRP	DMR38_RS02155	WP_127719789	Monomeric	FeFe_C2	Undetermined role. May sense H2 and regulate processes via methyl accepting chemotaxis proteins	CD: cell wall metabolism sensor histidine kinase WalK		Fusion with hystidine kinase																	unvalidated	unvalidated	not appliable	unvalidated
C. AWRP	DMR38_RS03095	WP_127719947	Monomeric	FeFe_C2	Undetermined role. May sense H2 and regulate processes via methyl accepting chemotaxis proteins	CD: Signal transduction histidine kinase;		Fusion with hystidine kinase																	unvalidated	unvalidated	not appliable	unvalidated
C. AWRP	DMR38_RS03325	WP_175412911	Monomeric	FeFe_C2	Undetermined role. May sense H2 and regulate processes via methyl accepting chemotaxis proteins	CD: Signal transduction histidine kinase;		Fusion with hystidine kinase																	unvalidated	unvalidated	not appliable	unvalidated
C. AWRP	DMR38_RS03365	WP_127719988	Tetrameric	NiFe_3b	Couples oxidation of NADPH to evolution of H2. Physiologically reversible. May have sulfhydrogenase activity.
C. AWRP	DMR38_RS03735	WP_127720054	Monomeric	FeFe_C2	Undetermined role. May sense H2 and regulate processes via methyl accepting chemotaxis proteins	CD: Signal transduction histidine kinase;		Fusion with hystidine kinase																	unvalidated	unvalidated	not appliable	unvalidated
C. AWRP	DMR38_RS04280	WP_127720155	Tetrameric	NiFe_3b	Couples oxidation of NADPH to evolution of H2. Physiologically reversible. May have sulfhydrogenase activity.	CD: NAD(P)H-nitrite reductase, large subunit; interpro: NADH-rubredoxin oxidoreductase, C-terminal		Diaphorase, [FeS] protein	DMR38_RS04285	4Fe-4S dicluster domain-containing protein	Interpro: 4Fe-4S ferredoxin-type, iron-sulphur binding domain	DMR38_RS04290	anaerobic carbon-monoxide dehydrogenase catalytic subunit	Interpro: Hydroxylamine reductase/Ni-containing CO dehydrogenase											unvalidated	unvalidated	unvalidated	unvalidated
C. AWRP	DMR38_RS05245	WP_127720313	Dimeric	FeFe_C3	Undetermined role. May sense H2 and regulate processes via serine/threonine phosphatases.	CD: RecT family; The DNA single-strand annealing proteins (SSAPs)		Phosphatase	missing	missing	missing														unvalidated	unvalidated	not appliable	unvalidated
C. AWRP	DMR38_RS05885	WP_127720423	Hexameric	NiFe_4e	Couples Fdred oxidation to H+ reduction. Physiologically reversible via H+/Na+ translocation.	CD: NADPH-dependent FMN reductase; NADPH-dependent FMN reductase		NuoL, NuoH, NuoC, [FeS] protein	missing	missing	missing	missing	missing	missing	missing	missing	missing	missing	missing						unvalidated	unvalidated	unvalidated	unvalidated
C. AWRP	DMR38_RS05965	WP_127720439	Monomeric	FeFe_C2	Undetermined role. May sense H2 and regulate processes via methyl accepting chemotaxis proteins	CD: Signal transduction histidine kinase;		Fusion with hystidine kinase																	unvalidated	unvalidated	not appliable	unvalidated
C. AWRP	DMR38_RS07640	WP_127720725	Monomeric	FeFe_C2	Undetermined role. May sense H2 and regulate processes via methyl accepting chemotaxis proteins	CD: Signal transduction histidine kinase;		Fusion with hystidine kinase																	unvalidated	unvalidated	not appliable	unvalidated
C. AWRP	DMR38_RS08085	WP_175412946	Trimeric	NiFe_1h	Electron input for aerobic respiration. Scavenges electrons from atmospheric H2	CD: penicillin-binding protein, 1A family		[FeS] protein	missing	missing	missing														unvalidated	unvalidated	unvalidated	unvalidated
C. AWRP	DMR38_RS09025	WP_127720959	Trimeric	NiFe_1d	Electron input for aerobic respiration and oxygen-tolerant anaerobic respiration.	CD: RND family efflux transporter, MFP subunit;		Cytochrome b	missing	missing	missing														unvalidated	unvalidated	unvalidated	unvalidated
C. AWRP	DMR38_RS09920	WP_127721139	Monomeric	FeFe_C2	Undetermined role. May sense H2 and regulate processes via methyl accepting chemotaxis proteins	Signal transduction histidine kinase;		Fusion with hystidine kinase																	unvalidated	unvalidated	not appliable	unvalidated
C. AWRP	DMR38_RS10070	WP_127721189	Monomeric	FeFe_A1	Couples ferredoxin oxidation to fermentative or photobiological H2 evolution.	CD: Uncharacterized conserved protein, contains FIST_N domain		None																	unvalidated	unvalidated	not appliable	unvalidated
C. AWRP	DMR38_RS10075	WP_127724012	Monomeric	FeFe_C2	Undetermined role. May sense H2 and regulate processes via methyl accepting chemotaxis proteins	CD: Signal transduction histidine kinase; PAS domain		Fusion with hystidine kinase																	unvalidated	unvalidated	not appliable	unvalidated
C. AWRP	DMR38_RS12085	WP_127721560	Monomeric	FeFe_A1	Couples ferredoxin oxidation to fermentative or photobiological H2 evolution.	CD: fluoride efflux transporter CrcB;		None																	unvalidated	unvalidated	not appliable	unvalidated
C. AWRP	DMR38_RS12115	WP_127721564	Tetrameric	NiFe_3d	Interconverts electrons between H2 and NAD depending on cellular redox state.	CD: Acetolactate synthase large subunit or other thiamine pyrophosphate-requiring enzyme		Diaphorase, [FeS] protein	missing	missing	missing	missing	missing	missing											unvalidated	unvalidated	unvalidated	unvalidated
C. AWRP	DMR38_RS12495	WP_127721632	13	NiFe_4d	Couples Fdred oxidation to H+ reduction. Na+-translocating via Mrp complex	CD: Quinolinate phosphoribosyl transferase (QAPRTase or QPRTase)		NuoL, NuoH, NuoC, two [FeS] proteins, seven MRP antiporter subunits, etc.	missing	missing	missing	missing	missing	missing	missing	missing	missing	missing	missing	missing	missing	missing	missing		unvalidated	unvalidated	unvalidated	unvalidated
C. AWRP	DMR38_RS12545	WP_127721642	Trimeric	NiFe_1a	Electron input for sulfate, metal, and organohalide respiration. [NiFeSe] variants.	CD: Polyferredoxin ; Interpro: 4Fe-4S ferredoxin-type, iron-sulphur binding domain		Cytochrome	missing	missing	missing														unvalidated	unvalidated	unvalidated	unvalidated
C. AWRP	DMR38_RS12955	WP_127721713	Monomeric	FeFe_C2	Undetermined role. May sense H2 and regulate processes via methyl accepting chemotaxis proteins	CD: cell wall metabolism sensor histidine kinase WalK		Fusion with hystidine kinase																	unvalidated	unvalidated	not appliable	unvalidated
C. AWRP	DMR38_RS14945	WP_127722049	Monomeric	FeFe_C2	Undetermined role. May sense H2 and regulate processes via methyl accepting chemotaxis proteins	CD: Signal transduction histidine kinase;		Fusion with hystidine kinase																	unvalidated	unvalidated	not appliable	unvalidated
C. AWRP	DMR38_RS15060	WP_127722069	Monomeric	FeFe_C2	Undetermined role. May sense H2 and regulate processes via methyl accepting chemotaxis proteins	CD: cell wall metabolism sensor histidine kinase WalK		Fusion with hystidine kinase																	unvalidated	unvalidated	not appliable	unvalidated
C. AWRP	DMR38_RS16105	WP_127722293	Trimeric	FeFe_A3	Reversibly bifurcates electrons from H2 to NAD and Fdox in anaerobic bacteria	CD: Permease of the drug/metabolite transporter (DMT) superfamily		NADH dehydrogenase, thioredoxin	missing	missing	missing	missing	missing	missing											unvalidated	unvalidated	not appliable	unvalidated
C. AWRP	DMR38_RS16565	WP_127722367	Tetrameric	FeFe_A3	Reversibly bifurcates electrons from H2 to NAD and Fdox in anaerobic bacteria	CD: threonine synthase; Validated		NADH dehydrogenase, thioredoxin, thioredoxin	missing	missing	missing	missing	missing	missing	missing	missing	missing								unvalidated	unvalidated	not appliable	unvalidated
C. AWRP	DMR38_RS16905	WP_127722422	Tetrameric	NiFe_3d	Interconverts electrons between H2 and NAD depending on cellular redox state.	CD: queuine tRNA-ribosyltransferase; Provisional		Diaphorase, [FeS] protein	missing	missing	missing	missing	missing	missing	missing	missing	missing								unvalidated	unvalidated	unvalidated	unvalidated
C. AWRP	DMR38_RS17465	WP_127722511	Trimeric	NiFe_3a	Couples oxidation of H2 to reduction of F420 during methanogenesis. Physiologically reversible. [NiFeSe] variants.	CD: DNA-binding transcriptional activator YeiL; Provisional		F420 reductase	missing	missing	missing														unvalidated	unvalidated	unvalidated	unvalidated
C. AWRP	DMR38_RS17905	WP_127722623	Trimeric	FeFe_C3	Undetermined role. May sense H2 and regulate processes via serine/threonine phosphatases2.	CD: dihydroorotate dehydrogenase electron transfer subunit; Reviewed		Phosphatase, thioredoxin	missing	missing	missing	missing	missing	missing											unvalidated	unvalidated	not appliable	unvalidated
C. AWRP	DMR38_RS18075	WP_127722681	Hexameric	NiFe_4g	Undetermined role. May couple Fdred oxidation to proton reduction and H+/Na+ translocation.	CD: bacteriohemerythrin; Bacteriohemerythrin, an O2-carrying protein that lacks a heme moiety		NuoL, NuoH, NuoC, [FeS] protein	missing	missing	missing	missing	missing	missing	missing	missing	missing	missing	missing	missing					unvalidated	unvalidated	unvalidated	unvalidated
C. AWRP	DMR38_RS18505	WP_127722809	Dimeric	FeFe_A2	Undetermined role. May couple H2 oxidation to NAD reduction, generating reductant for glutamate synthase.	CD: inosine 5'-monophosphate dehydrogenase; Reviewed		NADH-dependent glutamate synthase	missing	missing	missing														unvalidated	unvalidated	not appliable	unvalidated
C. AWRP	DMR38_RS18730	WP_127722887	Monomeric	FeFe_B	Undetermined role. May couple Fdred oxidation to fermentative H2 evolution	CD: Methylene-tetrahydrofolate reductase C terminal		None																	unvalidated	unvalidated	not appliable	unvalidated
C. AWRP	DMR38_RS18845	WP_127722926	Dimeric	FeFe_A2	Undetermined role. May couple H2 oxidation to NAD reduction, generating reductant for glutamate synthase.	CD: Metal binding protein AdcA		NADH-dependent glutamate synthase	missing	missing	missing														unvalidated	unvalidated	not appliable	unvalidated
C. AWRP	DMR38_RS19985	WP_127723317	Monomeric	FeFe_C2	Undetermined role. May sense H2 and regulate processes via methyl accepting chemotaxis proteins	CD: Signal transduction histidine kinase;		Fusion with hystidine kinase																	unvalidated	unvalidated	not appliable	unvalidated
C. AWRP	DMR38_RS20455	WP_127723450	Trimeric	NiFe_1d	Electron input for aerobic respiration and oxygen-tolerant anaerobic respiration.	CD: DNA repair protein RadA; Provisional		Cytochrome b	missing	missing	missing														unvalidated	unvalidated	unvalidated	unvalidated
Microrganism	Locus tag	NCBI Reference Sequence	Hydrogenase structure by HytDB	Hydrogenase class	Hydrogenase functional role by HytDB	Catalytic subunit's structural domain annotation		Class-specific template for accessory subunit composition by HytDB	Subunits' annotations																Validation scheme
									Locus tag (subunit 1)	Definition (subunit 1)	Structural annotation (subunit 1)	Locus tag (subunit 2)	Definition (subunit 2)	Structural annotation (subunit 2)	Locus tag (subunit 3)	Definition (subunit 3)	Structural annotation (subunit 3)	Locus tag (subunit 4)	Definition (subunit 4)	Structural annotation (subunit 4)	Locus tag (subunit 5)	Definition (subunit 5)	Structural annotation (subunit 5)		Metal sites' validation level (Vignais)	Metal sites' validation level (Greening)	Minor subunit (NiFe) (CDD & Fe-S clusters)	Final assessment
C. coskatii	CLCOS_RS00120	N/A	Trimeric	FeFe_A3	Reversibly bifurcates electrons from H2 to NAD and Fdox in anaerobic bacteria	N/A		NADH dehydrogenase, thioredoxin	CLCOS_RS00125	NADH-quinone oxidoreductase subunit NuoF (Uniprot: NADP-reducing hydrogenase subunit HndC)	CD: NADH:ubiquinone oxidoreductase, NADH-binding 51 kD subunit (chain F); Thioredoxin (TRX)-like [2Fe-2S] Ferredoxin (Fd) family; Beta subunit of the DMSO Reductase (DMSOR) family; Interpro: 4Fe-4S ferredoxin-type, iron-sulphur binding domain; Thioredoxin-like superfamily	CLCOS_RS00130	NAD(P)H-dependent oxidoreductase subunit E (Uniprot: NADP-reducing hydrogenase subunit HndA)	CD: Thioredoxin-like [2Fe-2S] ferredoxin; Interpro: NADH-quinone oxidoreductase subunit E-like; Thioredoxin-like superfamily											validated	unvalidated	not appliable	validated
C. coskatii	CLCOS_RS01500	WP_063599959	Monomeric	FeFe_B	Undetermined role. May couple Fdred oxidation to fermentative H2 evolution	CD: [FeFe] hydrogenase, group B1/B3; Interpro: 4Fe-4S ferredoxin-type, iron-sulphur binding domain; Iron hydrogenase, large subunit, C-terminal		None																	validated	unvalidated	not appliable	validated
C. coskatii	CLCOS_RS04915	WP_063600868	Monomeric	FeFe_B	Undetermined role. May couple Fdred oxidation to fermentative H2 evolution	Prosite: Iron hydrogenase, large subunit, C-terminal; 4Fe-4S ferredoxin-type, iron-sulphur binding domain; CD: [FeFe] hydrogenase, group B1/B3		None																	unvalidated	unvalidated	not appliable	unvalidated
C. coskatii	CLCOS_RS05460	WP_063600655	Trimeric	NiFe_1a	Electron input for sulfate, metal, and organohalide respiration. [NiFeSe] variants.	CD: Ni,Fe-hydrogenase I large subunit; Interpro: Nickel-dependent hydrogenase, large subunit; Nickel-dependent hydrogenase, large subunit, nickel binding site		Cytochrome	CLCOS_RS05465	hydrogenase small subunit	Interpro: Cytochrome-c3 hydrogenase, C-terminal; [NiFe]-hydrogenase, small subunit; CD: Ni,Fe-hydrogenase I small subunit	CLCOS_RS05455	hydrogenase maturation protease (Uniprot: N/A)	Interpro: Peptidase A31 family											validated	unvalidated	validated	validated
C. coskatii	CLCOS_RS06485	WP_153042913	Trimeric	FeFe_A4	Couples formate oxidation to H2 evolution. Some bifurcate electrons from H2 to ferredoxin and NADP	Interpro: 4Fe-4S ferredoxin-type, iron-sulphur binding domain; Iron hydrogenase, small subunit; CD: [FeFe] hydrogenase, group A; Iron hydrogenase small subunit		FeS protein, FeS protein	CLCOS_RS06480	4Fe-4S dicluster domain-containing protein (Uniprot: Electron transport protein HydN)	Interpro: 4Fe-4S ferredoxin-type, iron-sulphur binding domain; CD: HycB, HydN and similar proteins	CLCOS_RS06490	4Fe-4S dicluster domain-containing protein (Uniprot: Electron transport protein HydN)	Interpro: 4Fe-4S ferredoxin-type, iron-sulphur binding domain; CD: HycB, HydN and similar proteins											validated	unvalidated	not appliable	validated
C. coskatii	CLCOS_RS18190	WP_041705287	Hexameric	FeFe_A4	Couples formate oxidation to H2 evolution. Some bifurcate electrons from H2 to ferredoxin and NADP	Interpro: Iron hydrogenase, small subunit; 4Fe-4S ferredoxin-type, iron-sulphur binding domain; Iron hydrogenase, large subunit, C-terminal; CD: [FeFe] hydrogenase, group A; Iron hydrogenase small subunit		NADP dehydrogenase, four FeS proteins	CLCOS_RS18170	NADH-quinone oxidoreductase subunit NuoE (Uniprot: NADP-reducing hydrogenase subunit HndA)	Interpro:NADH-quinone oxidoreductase subunit E-like; NuoE domain; Thioredoxin-like superfamily; CD: Thioredoxin-like [2Fe-2S] ferredoxin	CLCOS_RS18175	SLBB domain-containing protein (Uniprot: NADP-reducing hydrogenase subunit HndC)	Interpro: 4Fe-4S ferredoxin-type, iron-sulphur binding domain; NADH-ubiquinone oxidoreductase 51kDa subunit, iron-sulphur binding domain; Thioredoxin-like superfamily; CD: NADH:ubiquinone oxidoreductase, NADH-binding 51 kD subunit (chain F); Thioredoxin (TRX)-like [2Fe-2S] Ferredoxin (Fd) family; Protein Disulfide Oxidoreductases and Other Proteins with a Thioredoxin fold	CLCOS_RS18180	(2Fe-2S)-binding protein (Uniprot: NADP-reducing hydrogenase subunit HndC)	Interpro: 2Fe-2S ferredoxin-type iron-sulfur binding domain; 4Fe-4S ferredoxin-type, iron-sulphur binding domain; CD: NADH dehydrogenase/NADH:ubiquinone oxidoreductase 75 kD subunit (chain G)	CLCOS_RS18185	4Fe-4S dicluster domain-containing protein (Uniprot: Electron transport protein HydN)	Interpro: 4Fe-4S ferredoxin-type, iron-sulphur binding domain; CD: HycB, HydN and similar proteins;	CLCOS_RS18195	4Fe-4S dicluster domain-containing protein (Uniprot: 4Fe-4S dicluster domain-containing protein)	Interpro: 4Fe-4S ferredoxin-type, iron-sulphur binding domain; CD: HycB, HydN and similar proteins		unvalidated	validated	not appliable	validated
C. coskatii	CLCOS_RS01540	WP_063557203	Monomeric	FeFe_C2	Undetermined role. May sense H2 and regulate processes via methyl accepting chemotaxis proteins	Interpro: Methyl-accepting chemotaxis protein (MCP) signalling domain; Iron hydrogenase, large subunit, C-terminal; 4Fe-4S ferredoxin type, iron-sulphur binding domain; CD: Methyl-accepting chemotaxis protein (MCP), signaling domain; [FeFe] hydrogenase, group B1/B3; Putative Fe-S cluster;		Fusion with methyl-accepting chemotaxis protein																	unvalidated	unvalidated	not appliable	unvalidated
C. coskatii	CLCOS_RS01725	WP_013240747	Monomeric	FeFe_C2	Undetermined role. May sense H2 and regulate processes via methyl accepting chemotaxis proteins	CD: cell wall metabolism sensor histidine kinase WalK;		Fusion with hystidine kinase																	unvalidated	unvalidated	not appliable	unvalidated
C. coskatii	CLCOS_RS02850	WP_013237789	Trimeric	NiFe_1a	Electron input for sulfate, metal, and organohalide respiration. [NiFeSe] variants.	Interpro: NUDIX hydrolase domain		Cytochrome	CLCOS_RS02855	Stage II sporulation protein M-like (Uniprot: Stage II sporulation protein M)	CD:Stage II sporulation protein M	CLCOS_RS22235	hypothetical protein (Interpro: Uncharacterized protein)	N/A											unvalidated	unvalidated	unvalidated	unvalidated
C. coskatii	CLCOS_RS12545	WP_063600301	Monomeric	FeFe_C2	Undetermined role. May sense H2 and regulate processes via methyl accepting chemotaxis proteins	CD: cell wall metabolism sensor histidine kinase WalK;		Fusion with hystidine kinase																	unvalidated	unvalidated	not appliable	unvalidated
C. coskatii	CLCOS_RS14915	WP_063602159	Monomeric	FeFe_C2	Undetermined role. May sense H2 and regulate processes via methyl accepting chemotaxis proteins	CD: hybrid sensory histidine kinase BarA; GAF domanin; PAS domain;		Fusion with hystidine kinase																	unvalidated	unvalidated	not appliable	unvalidated
C. coskatii	CLCOS_RS16900	WP_013240111	Monomeric	FeFe_B	Undetermined role. May couple Fdred oxidation to fermentative H2 evolution	CD: periplasmic binding domain of ABC-type galactofuranose YtfQ-like transport systems;		None																	unvalidated	unvalidated	not appliable	unvalidated
C. coskatii	CLCOS_RS00175	WP_013238990	Tetrameric	NiFe_3d	Interconverts electrons between H2 and NAD depending on cellular redox state.	CD: Acetolactate synthase large subunit or other thiamine pyrophosphate-requiring enzyme		Diaphorase, [FeS] protein	missing	missing	missing	missing	missing	missing											unvalidated	unvalidated	unvalidated	unvalidated
C. coskatii	CLCOS_RS00215	WP_063602394	Monomeric	FeFe_A1	Couples ferredoxin oxidation to fermentative or photobiological H2 evolution.	CD: fluoride efflux transporter CrcB		None																	unvalidated	unvalidated	not appliable	unvalidated
C. coskatii	CLCOS_RS01300	WP_063600033	Monomeric	FeFe_C2	Undetermined role. May sense H2 and regulate processes via methyl accepting chemotaxis proteins	CD: Signal transduction histidine kinase; PAS domain		Fusion with hystidine kinase																	unvalidated	unvalidated	not appliable	unvalidated
C. coskatii	CLCOS_RS02450	WP_023162183	Hexameric	NiFe_4e	Couples Fdred oxidation to H+ reduction. Physiologically reversible via H+/Na+ translocation.	CD: Competence protein ComA, ComEC and related proteins; MBL-fold metallo hydrolase domain		NuoL, NuoH, NuoC, [FeS] protein	missing	missing	missing	missing	missing	missing	missing	missing	missing	missing	missing						unvalidated	unvalidated	unvalidated	unvalidated
C. coskatii	CLCOS_RS03615	WP_063601995	Monomeric	FeFe_C2	Undetermined role. May sense H2 and regulate processes via methyl accepting chemotaxis proteins	CD: Signal transduction histidine kinase;		Fusion with hystidine kinase																	unvalidated	unvalidated	not appliable	unvalidated
C. coskatii	CLCOS_RS04580	WP_013237305	Trimeric	FeFe_A3	Reversibly bifurcates electrons from H2 to NAD and Fdox in anaerobic bacteria	CD: Zinc peptidases M18, M20, M28, and M42		NADH dehydrogenase, thioredoxin	missing	missing	missing	missing	missing	missing											unvalidated	unvalidated	not appliable	unvalidated
C. coskatii	CLCOS_RS04935	WP_063600871	Dimeric	FeFe_A2	Undetermined role. May couple H2 oxidation to NAD reduction, generating reductant for glutamate synthase.	CD: inosine 5'-monophosphate dehydrogenase		NADH-dependent glutamate synthase	missing	missing	missing														unvalidated	unvalidated	not appliable	unvalidated
C. coskatii	CLCOS_RS06410	WP_063601331	Monomeric	FeFe_A1	Couples ferredoxin oxidation to fermentative or photobiological H2 evolution.	CD: Helical backbone metal receptor (TroA-like domain).		None																	unvalidated	unvalidated	not appliable	unvalidated
C. coskatii	CLCOS_RS06730	WP_063600403	Tetrameric	NiFe_3d	Interconverts electrons between H2 and NAD depending on cellular redox state.	CD: nitrogenase molybdenum-cofactor biosynthesis protein NifE		Diaphorase, [FeS] protein	missing	missing	missing	missing	missing	missing											unvalidated	unvalidated	unvalidated	unvalidated
C. coskatii	CLCOS_RS06860	WP_063600348	Monomeric	FeFe_C2	Undetermined role. May sense H2 and regulate processes via methyl accepting chemotaxis proteins	CD: Signal transduction histidine kinase;		Fusion with hystidine kinase																	unvalidated	unvalidated	not appliable	unvalidated
C. coskatii	CLCOS_RS07875	WP_063600597	Monomeric	FeFe_C2	Undetermined role. May sense H2 and regulate processes via methyl accepting chemotaxis proteins	CD: cell wall metabolism sensor histidine kinase WalK		Fusion with hystidine kinase																	unvalidated	unvalidated	not appliable	unvalidated
C. coskatii	CLCOS_RS09080	WP_063601443	Trimeric	FeFe_C3	Undetermined role. May sense H2 and regulate processes via serine/threonine phosphatases2.	CD: dihydroorotate dehydrogenase electron transfer subunit		Phosphatase, thioredoxin																	unvalidated	unvalidated	not appliable	unvalidated
C. coskatii	CLCOS_RS09475	WP_063600770	Tetrameric	NiFe_3b	Couples oxidation of NADPH to evolution of H2. Physiologically reversible. May have sulfhydrogenase activity.	CD: NAD(P)H-nitrite reductase, large subunit		Diaphorase, [FeS] protein	CLCOS_RS09470	4Fe-4S dicluster domain-containing protein	Interpro: 4Fe-4S ferredoxin-type, iron-sulphur binding domain	missing	missing	missing	missing	missing	missing								unvalidated	unvalidated	unvalidated	unvalidated
C. coskatii	CLCOS_RS10300	WP_063601813	Tetrameric	NiFe_3b	Couples oxidation of NADPH to evolution of H2. Physiologically reversible. May have sulfhydrogenase activity.	CD: Helix-turn-helix XRE-family like proteins. Prokaryotic DNA binding proteins		Diaphorase, [FeS] protein	missing	missing	missing	missing	missing	missing											unvalidated	unvalidated	unvalidated	unvalidated
C. coskatii	CLCOS_RS11115	WP_063599790	Trimeric	NiFe_1d	Electron input for aerobic respiration and oxygen-tolerant anaerobic respiration.	CD: DNA repair protein RadA		Cytochrome b	missing	missing	missing														unvalidated	unvalidated	unvalidated	unvalidated
C. coskatii	CLCOS_RS12240	WP_013239947	Tetrameric	FeFe_A3	Reversibly bifurcates electrons from H2 to NAD and Fdox in anaerobic bacteria	CD: threonine synthase		NADH dehydrogenase, thioredoxin, thioredoxin	missing	missing	missing														unvalidated	unvalidated	not appliable	unvalidated
C. coskatii	CLCOS_RS13500	WP_082853485	Monomeric	FeFe_C2	Undetermined role. May sense H2 and regulate processes via methyl accepting chemotaxis proteins	CD: Signal transduction histidine kinase;		Fusion with hystidine kinase																	unvalidated	unvalidated	not appliable	unvalidated
C. coskatii	CLCOS_RS13915	WP_063602148	Monomeric	FeFe_C2	Undetermined role. May sense H2 and regulate processes via methyl accepting chemotaxis proteins	CD: Signal transduction histidine kinase;		Fusion with hystidine kinase																	unvalidated	unvalidated	not appliable	unvalidated
C. coskatii	CLCOS_RS14635	WP_013237005	Tetrameric	NiFe_3b	Couples oxidation of NADPH to evolution of H2. Physiologically reversible. May have sulfhydrogenase activity.	CD: DNA-binding protein WhiA		Diaphorase, [FeS] protein	missing	missing	missing	missing	missing	missing											unvalidated	unvalidated	unvalidated	unvalidated
C. coskatii	CLCOS_RS15205	WP_063601573	Monomeric	FeFe_C2	Undetermined role. May sense H2 and regulate processes via methyl accepting chemotaxis proteins	CD: Signal transduction histidine kinase;		Fusion with hystidine kinase																	unvalidated	unvalidated	not appliable	unvalidated
C. coskatii	CLCOS_RS15900	WP_013238463	Trimeric	NiFe_1d	Electron input for aerobic respiration and oxygen-tolerant anaerobic respiration.	CD: RND family efflux transporter, MFP subunit		Cytochrome b	missing	missing	missing														unvalidated	unvalidated	unvalidated	unvalidated
C. coskatii	CLCOS_RS16960	WP_063601507	Tetrameric	NiFe_3c	Bifurcates electrons from H2 to heterodisulfide and Fdox in methanogens. [NiFeSe] variants.	CD: Circularly permuted YlqF-related GTPases		Polyferredoxin, [FeS] protein	missing	missing	missing	missing	missing	missing											unvalidated	unvalidated	unvalidated	unvalidated
C. coskatii	CLCOS_RS18125	WP_063601769	Monomeric	FeFe_C2	Undetermined role. May sense H2 and regulate processes via methyl accepting chemotaxis proteins	CD: Signal transduction histidine kinase;		Fusion with hystidine kinase																	unvalidated	unvalidated	not appliable	unvalidated
C. coskatii	CLCOS_RS18170	WP_013237373	Tetrameric	NiFe_3b	Couples oxidation of NADPH to evolution of H2. Physiologically reversible. May have sulfhydrogenase activity.
C. coskatii	CLCOS_RS18730	WP_063601199	Trimeric	FeFe_A4	Couples formate oxidation to H2 evolution. Some bifurcate electrons from H2 to ferredoxin and NADP.	CD: acetyl-CoA carboxylase biotin carboxyl carrier protein;		FeS protein, FeS protein	missing	missing	missing	missing	missing	missing											unvalidated	unvalidated	not appliable	unvalidated
C. coskatii	CLCOS_RS20365	WP_063601635	Trimeric	NiFe_1d	Electron input for aerobic respiration and oxygen-tolerant anaerobic respiration.	CD: histidinol-phosphate aminotransferase		Cytochrome b	missing	missing	missing														unvalidated	unvalidated	unvalidated	unvalidated
Microrganism	Locus tag	NCBI Reference Sequence	Hydrogenase structure by HytDB	Hydrogenase class	Hydrogenase functional role by HytDB	Catalytic subunit's structural domain annotation		Class-specific template for accessory subunit composition by HytDB	Subunits' annotations																Validation scheme
									Locus tag (subunit 1)	Definition (subunit 1)	Structural annotation (subunit 1)	Locus tag (subunit 2)	Definition (subunit 2)	Structural annotation (subunit 2)	Locus tag (subunit 3)	Definition (subunit 3)	Structural annotation (subunit 3)	Locus tag (subunit 4)	Definition (subunit 4)	Structural annotation (subunit 4)	Locus tag (subunit 5)	Definition (subunit 5)	Structural annotation (subunit 5)		Metal sites' validation level (Vignais)	Metal sites' validation level (Greening)	Minor subunit (NiFe) (CDD & Fe-S clusters)	Final assessment
C. drakei	B9W14_RS06375	WP_032077535	Trimeric	FeFe_A3	Reversibly bifurcates electrons from H2 to NAD and Fdox in anaerobic bacteria	CD: [FeFe] hydrogenase, group A; Interpro: Iron hydrogenase small subunit; Iron hydrogenase, large subunit, C-terminal		NADH dehydrogenase, thioredoxin	B9W14_RS06380	NADH-quinone oxidoreductase subunit NuoF	CD: NADH:ubiquinone oxidoreductase, NADH-binding 51 kD subunit (chain F); Thioredoxin (TRX)-like [2Fe-2S] Ferredoxin (Fd) family; Beta subunit of the DMSO Reductase (DMSOR) family; Interpro: 4Fe-4S ferredoxin-type, iron-sulphur binding domain;	B9W14_RS06385	NAD(P)H-dependent oxidoreductase subunit E	CD: Thioredoxin-like [2Fe-2S] ferredoxin; Interpro: Thioredoxin-like superfamily											validated	unvalidated	not appliable	validated
C. drakei	B9W14_RS11015	WP_032076373	Trimeric	NiFe_1a	Electron input for sulfate, metal, and organohalide respiration. [NiFeSe] variants.	CD: nickel-dependent hydrogenase large subunit; Interpro: Nickel-dependent hydrogenase, large subunit		Cytochrome	B9W14_RS11005	cytochrome b5	Interpro: Cytochrome b5-like heme/steroid binding domain; CD: Cytochrome b5-like Heme/Steroid binding domain	B9W14_RS11010	hydrogenase small subunit	Interpro: [NiFe]-hydrogenase, small subunit; Cytochrome-c3 hydrogenase, C-terminal; CD: Ni,Fe-hydrogenase I small subunit											validated	unvalidated	validated	validated
C. drakei	B9W14_RS14620	WP_032076882	Trimeric	FeFe_A3	Reversibly bifurcates electrons from H2 to NAD and Fdox in anaerobic bacteria	CD: [FeFe] hydrogenase, group A; Interpro: Iron hydrogenase small subunit; Iron hydrogenase, large subunit, C-terminal;.		NADH dehydrogenase, thioredoxin	B9W14_RS14610	NAD(P)H-dependent oxidoreductase subunit E	CD: Thioredoxin-like [2Fe-2S] ferredoxin; Interpro: Thioredoxin-like superfamily	B9W14_RS14615	NADH-quinone oxidoreductase subunit NuoF	CD: NADH:ubiquinone oxidoreductase, NADH-binding 51 kD subunit (chain F); Thioredoxin (TRX)-like [2Fe-2S] Ferredoxin (Fd) family; Beta subunit of the DMSO Reductase ; Interpro: NADH-ubiquinone oxidoreductase 51kDa subunit, iron-sulphur binding domain											validated	unvalidated	not appliable	validated
C. drakei	B9W14_RS14875	WP_032076842	Dimeric	FeFe_C3	Undetermined role. May sense H2 and regulate processes via serine/threonine phosphatases	Interpro: Iron hydrogenase, large subunit, C-terminal; 4Fe-4S ferredoxin-type, iron-sulphur binding domain; CD: Iron only hydrogenase large subunit, C-terminal domain, Putative Fe-S cluster		Phosphatase	B9W14_RS14870	SpoIIE family protein phosphatase	CD: Serine/threonine phosphatases, family 2C, catalytic domain; Interpro: PPM-type phosphatase domain;														unvalidated	unvalidated	not appliable	unvalidated
C. drakei	B9W14_RS20185	WP_108849515	Hexameric	FeFe_A4	Couples formate oxidation to H2 evolution. Some bifurcate electrons from H2 to ferredoxin and NADP	CD: [FeFe] hydrogenase, group A; Interpro: Iron hydrogenase small subunit; Iron hydrogenase, large subunit, C-terminal;		NADP dehydrogenase, four FeS proteins	B9W14_RS20180	4Fe-4S dicluster domain-containing protein	Interpro: 4Fe-4S ferredoxin-type, iron-sulphur binding domain; Iron hydrogenase, large subunit, C-terminal; CD: HycB, HydN and similar proteins	B9W14_RS20190	4Fe-4S dicluster domain-containing protein	Interpro: 4Fe-4S ferredoxin-type, iron-sulphur binding domain; CD: HycB, HydN and similar proteins	B9W14_RS20195	(2Fe-2S)-binding protein (Uniprot: NADH-quinone oxidoreductase subunit E/F)	Interpro: 2Fe-2S ferredoxin-type iron-sulfur binding domain; 4Fe-4S ferredoxin-type, iron-sulphur binding domain; CD: NADH dehydrogenase/NADH:ubiquinone oxidoreductase 75 kD subunit (chain G)	B9W14_RS20200	NADH-quinone oxidoreductase subunit NuoF	Interpro: 4Fe-4S ferredoxin-type, iron-sulphur binding domain; NADH-ubiquinone oxidoreductase 51kDa subunit, iron-sulphur binding domain; Thioredoxin-like superfamily; CD: Thioredoxin (TRX)-like [2Fe-2S] Ferredoxin (Fd) family; NADH:ubiquinone oxidoreductase, NADH-binding 51 kD subunit (chain F)	B9W14_RS20205	NADH-quinone oxidoreductase subunit NuoE	Interpro:NADH-quinone oxidoreductase subunit E-like; Thioredoxin-like superfamily; CD: Thioredoxin-like [2Fe-2S] ferredoxin;		validated	unvalidated	not appliable	validated
C. drakei	B9W14_RS20215	WP_032075295	Trimeric	FeFe_A3	Reversibly bifurcates electrons from H2 to NAD and Fdox in anaerobic bacteria	CD: [FeFe] hydrogenase, group A; Iron hydrogenase small subunit; Interpro: 4Fe-4S ferredoxin-type, iron-sulphur binding domain; Iron hydrogenase, small subunit; Iron hydrogenase, large subunit, C-terminal;		NADH dehydrogenase, thioredoxin	B9W14_RS20220	NADH-quinone oxidoreductase subunit NuoF	CD: NADH:ubiquinone oxidoreductase, NADH-binding 51 kD subunit (chain F); Thioredoxin (TRX)-like [2Fe-2S] Ferredoxin (Fd) family; Beta subunit of the DMSO Reductase (DMSOR) family; Interpro: 4Fe-4S ferredoxin-type, iron-sulphur binding domain; NADH-ubiquinone oxidoreductase 51kDa subunit, FMN-binding domain	B9W14_RS20225	NAD(P)H-dependent oxidoreductase subunit E	CD: Thioredoxin-like [2Fe-2S] ferredoxin; Interpro: Thioredoxin-like superfamily; NADH-quinone oxidoreductase subunit E-like											validated	unvalidated	not appliable	validated
C. drakei	B9W14_RS22175	WP_032078827	Monomeric	FeFe_B	Undetermined role. May couple Fdred oxidation to fermentative H2 evolution	CD: [FeFe] hydrogenase, group B1/B3; Interpro: 4Fe-4S ferredoxin, iron-sulphur binding, conserved site; Iron hydrogenase, large subunit, C-terminal		None																	unvalidated	unvalidated	not appliable	unvalidated
C. drakei	B9W14_RS24170	WP_032078394	Monomeric	FeFe_B	Undetermined role. May couple Fdred oxidation to fermentative H2 evolution	CD: [FeFe] hydrogenase, group B1/B3; Interpro: 4Fe-4S ferredoxin-type, iron-sulphur binding domain; Iron hydrogenase, large subunit, C-terminal		None																	validated	unvalidated	not appliable	validated
C. drakei	B9W14_RS01805	WP_108849432	Monomeric	FeFe_C2	Undetermined role. May sense H2 and regulate processes via methyl accepting chemotaxis proteins	CD: hybrid sensory histidine kinase BarA; PAS domain;		Fusion with hystidine kinase																	unvalidated	unvalidated	not appliable	unvalidated
C. drakei	B9W14_RS03850	WP_032076719	Dimeric	FeFe_C3	Undetermined role. May sense H2 and regulate processes via serine/threonine phosphatases	CD: Predicted Zn-dependent peptidase; Interpro: Peptidase M16, C-terminal;		Phosphatase, thioredoxin	missing	missing	missing	missing	missing	missing											unvalidated	unvalidated	not appliable	unvalidated
C. drakei	B9W14_RS03875	WP_108849438	Monomeric	FeFe_C2	Undetermined role. May sense H2 and regulate processes via methyl accepting chemotaxis proteins	CD: Signal transduction histidine kinase; PAS fold; Interpro: Histidine kinase domain;		Fusion with hystidine kinase																	unvalidated	unvalidated	not appliable	unvalidated
C. drakei	B9W14_RS06640	WP_032077487	Monomeric	FeFe_C2	Undetermined role. May sense H2 and regulate processes via methyl accepting chemotaxis proteins	CD: aerobic respiration control sensor protein ArcB; Signal transduction histidine kinase; 7TM diverse intracellular signalling: Interpro: Histidine kinase domain;		Fusion with hystidine kinase																	unvalidated	unvalidated	not appliable	unvalidated
C. drakei	B9W14_RS10565	WP_032075972	Monomeric	FeFe_C2	Undetermined role. May sense H2 and regulate processes via methyl accepting chemotaxis proteins	CD: hybrid sensory histidine kinase BarA; GAF domanin; PAS domain: Interpro: Histidine kinase domain;		Fusion with hystidine kinase																	unvalidated	unvalidated	not appliable	unvalidated
C. drakei	B9W14_RS12900	WP_032079226	Monomeric	FeFe_B	Undetermined role. May couple Fdred oxidation to fermentative H2 evolution	CD: periplasmic binding domain of ABC-type galactofuranose YtfQ-like transport systems		None																	unvalidated	unvalidated	not appliable	unvalidated
C. drakei	B9W14_RS12960	WP_032079236	Monomeric	FeFe_C2	Undetermined role. May sense H2 and regulate processes via methyl accepting chemotaxis proteins	CD: hybrid sensory histidine kinase BarA; PAS fold		Fusion with hystidine kinase																	unvalidated	unvalidated	not appliable	unvalidated
C. drakei	B9W14_RS13400	WP_032079404	Tetrameric	NiFe_3b	Couples oxidation of NADPH to evolution of H2. Physiologically reversible. May have sulfhydrogenase activity	CD: Multidrug efflux pump subunit AcrB		Diaphorase, [FeS] protein	missing	missing	missing	missing	missing	missing											unvalidated	unvalidated	unvalidated	unvalidated
C. drakei	B9W14_RS13650	WP_032078208	Monomeric	FeFe_C2	Undetermined role. May sense H2 and regulate processes via methyl accepting chemotaxis proteins	CD: Signal transduction histidine kinase; Interpro: Histidine kinase/HSP90-like ATPase;		Fusion with hystidine kinase																	unvalidated	unvalidated	not appliable	unvalidated
C. drakei	B9W14_RS17865	WP_032079503	Monomeric	FeFe_C2	Undetermined role. May sense H2 and regulate processes via methyl accepting chemotaxis proteins	CD: Signal transduction histidine kinase; Interpro: Histidine kinase/HSP90-like ATPase;		Fusion with hystidine kinase																	unvalidated	unvalidated	not appliable	unvalidated
C. drakei	B9W14_RS24130	WP_032078387	Monomeric	FeFe_C2	Undetermined role. May sense H2 and regulate processes via methyl accepting chemotaxis proteins	CD: cell wall metabolism sensor histidine kinase WalK; Interpro: Histidine kinase/HSP90-like ATPase;		Fusion with hystidine kinase																	unvalidated	unvalidated	not appliable	unvalidated
C. drakei	B9W14_RS24505	WP_032078483	Monomeric	FeFe_C2	Undetermined role. May sense H2 and regulate processes via methyl accepting chemotaxis proteins	CD: hybrid sensory histidine kinase BarA; Interpro: Histidine kinase/HSP90-like ATPase;		Fusion with hystidine kinase																	unvalidated	unvalidated	not appliable	unvalidated
C. drakei	B9W14_RS00550	WP_032076072	Trimeric	NiFe_3a	Couples oxidation of H2 to reduction of F420 during methanogenesis. Physiologically reversible. [NiFeSe] variants.	CD: PTS_IIB: subunit IIB of enzyme II (EII); Interpro: Phosphotransferase system, fructose-specific IIB subunit		F420 reductase	missing	missing	missing														unvalidated	unvalidated	unvalidated	unvalidated
C. drakei	B9W14_RS01535	WP_032075762	Monomeric	FeFe_C2	Undetermined role. May sense H2 and regulate processes via methyl accepting chemotaxis proteins	CD: cell wall metabolism sensor histidine kinase WalK		Fusion with hystidine kinase																	unvalidated	unvalidated	not appliable	unvalidated
C. drakei	B9W14_RS01590	WP_032075751	Dimeric	FeFe_A2	Undetermined role. May couple H2 oxidation to NAD reduction, generating reductant for glutamate synthase.	CD: Acyl-CoA hydrolase		NADH-dependent glutamate synthase	missing	missing	missing														unvalidated	unvalidated	not appliable	unvalidated
C. drakei	B9W14_RS02580	WP_032078951	Monomeric	FeFe_C2	Undetermined role. May sense H2 and regulate processes via methyl accepting chemotaxis proteins	CD: Signal transduction histidine kinase; Interpro: Histidine kinase/HSP90-like ATPase;		Fusion with hystidine kinase																	unvalidated	unvalidated	not appliable	unvalidated
C. drakei	B9W14_RS03690	WP_161782703	Monomeric	FeFe_C2	Undetermined role. May sense H2 and regulate processes via methyl accepting chemotaxis proteins	CD: Signal transduction histidine kinase;		Fusion with hystidine kinase																	unvalidated	unvalidated	not appliable	unvalidated
C. drakei	B9W14_RS03790	WP_032076729	Tetrameric	NiFe_3d	Interconverts electrons between H2 and NAD depending on cellular redox state.	PheCD: nylacetate-coenzyme A ligase PaaK, adenylate-forming domain family		Diaphorase, [FeS] protein	missing	missing	missing	missing	missing												unvalidated	unvalidated	unvalidated	unvalidated
C. drakei	B9W14_RS04095	WP_032076677	Trimeric	FeFe_A3	Reversibly bifurcates electrons from H2 to NAD and Fdox in anaerobic bacteria	CD: GlcNAc-PI de-N-acetylase		NADH dehydrogenase, thioredoxin	missing	missing	missing	missing	missing	missing											unvalidated	unvalidated	not appliable	unvalidated
C. drakei	B9W14_RS04195	WP_032076660	Hexameric	NiFe_4e	Couples Fdred oxidation to H+ reduction. Physiologically reversible via H+/Na+ translocation.	CD: flagellar basal body M-ring protein FliF		NuoL, NuoH, NuoC, [FeS] protein	missing	missing	missing	missing	missing	missing											unvalidated	unvalidated	unvalidated	unvalidated
C. drakei	B9W14_RS04630	WP_032076585	Monomeric	FeFe_A1	Couples ferredoxin oxidation to fermentative or photobiological H2 evolution.	CD: Predicted rRNA methylase YqxC, contains S4 and FtsJ domains		None																	unvalidated	unvalidated	not appliable	unvalidated
C. drakei	B9W14_RS04895	WP_108849441	Monomeric	FeFe_C2	Undetermined role. May sense H2 and regulate processes via methyl accepting chemotaxis proteins	CD: Signal transduction histidine kinase; PAS domain		Fusion with hystidine kinase																	unvalidated	unvalidated	not appliable	unvalidated
C. drakei	B9W14_RS05310	WP_032077714	Monomeric	FeFe_C2	Undetermined role. May sense H2 and regulate processes via methyl accepting chemotaxis proteins	CD: cell wall metabolism sensor histidine kinase WalK		Fusion with hystidine kinase																	unvalidated	unvalidated	not appliable	unvalidated
C. drakei	B9W14_RS06035	WP_029161568	Trimeric	NiFe_3a	Couples oxidation of H2 to reduction of F420 during methanogenesis. Physiologically reversible. [NiFeSe] variants.	CD: Phage tail tube protein		F420 reductase	missing	missing	missing														unvalidated	unvalidated	unvalidated	unvalidated
C. drakei	B9W14_RS06290	WP_032077549	Trimeric	FeFe_A3	Reversibly bifurcates electrons from H2 to NAD and Fdox in anaerobic bacteria	CD: Helix-turn-helix domains; Interpro: Reverse transcriptase/Diguanylate cyclase domain		NADH dehydrogenase, thioredoxin	missing	missing	missing	missing	missing	missing											unvalidated	unvalidated	not appliable	unvalidated
C. drakei	B9W14_RS06825	WP_029161678	Trimeric	NiFe_1d	Electron input for aerobic respiration and oxygen-tolerant anaerobic respiration.	CD: ACT domain-containing protein		Cytochrome b	missing	missing	missing														unvalidated	unvalidated	unvalidated	unvalidated
C. drakei	B9W14_RS07095	WP_052038044	Monomeric	FeFe_C2	Undetermined role. May sense H2 and regulate processes via methyl accepting chemotaxis proteins	CD: Signal transduction histidine kinase;		Fusion with hystidine kinase																	unvalidated	unvalidated	not appliable	unvalidated
C. drakei	B9W14_RS07280	WP_032079570	Monomeric	FeFe_C2	Undetermined role. May sense H2 and regulate processes via methyl accepting chemotaxis proteins	CD: Signal transduction histidine kinase;		Fusion with hystidine kinase																	unvalidated	unvalidated	not appliable	unvalidated
C. drakei	B9W14_RS07295	WP_032079567	Monomeric	FeFe_C2	Undetermined role. May sense H2 and regulate processes via methyl accepting chemotaxis proteins	CD: Signal transduction histidine kinase; PAS domain [Signal transduction mechanisms];		Fusion with hystidine kinase																	unvalidated	unvalidated	not appliable	unvalidated
C. drakei	B9W14_RS08355	WP_032077973	Monomeric	FeFe_C2	Undetermined role. May sense H2 and regulate processes via methyl accepting chemotaxis proteins	CD: Signal transduction histidine kinase;		Fusion with hystidine kinase																	unvalidated	unvalidated	not appliable	unvalidated
C. drakei	B9W14_RS08420	WP_084572245	Tetrameric	NiFe_3d	Interconverts electrons between H2 and NAD depending on cellular redox state.	CD: UvrD-like helicase C-terminal domain		Diaphorase, [FeS] protein	missing	missing	missing	missing	missing	missing											unvalidated	unvalidated	unvalidated	unvalidated
C. drakei	B9W14_RS08750	WP_032078033	Monomeric	FeFe_C2	Undetermined role. May sense H2 and regulate processes via methyl accepting chemotaxis proteins	CD: Signal transduction histidine kinase;		Fusion with hystidine kinase																	unvalidated	unvalidated	not appliable	unvalidated
C. drakei	B9W14_RS10405	WP_032075943	Monomeric	FeFe_C2	Undetermined role. May sense H2 and regulate processes via methyl accepting chemotaxis proteins	CD: Signal transduction histidine kinase		Fusion with hystidine kinase																	unvalidated	unvalidated	not appliable	unvalidated
C. drakei	B9W14_RS11085	WP_032076384	Trimeric	NiFe_1a	Electron input for sulfate, metal, and organohalide respiration. [NiFeSe] variants.	CD: The substrate binding domain of LysR-type transcriptional regulator GltC		Cytochrome	missing	missing	missing														unvalidated	unvalidated	unvalidated	unvalidated
C. drakei	B9W14_RS11105	WP_032076387	Trimeric	NiFe_1d	Electron input for aerobic respiration and oxygen-tolerant anaerobic respiration.	CD: shikimate dehydrogenase;		Cytochrome b	missing	missing	missing														unvalidated	unvalidated	unvalidated	unvalidated
C. drakei	B9W14_RS11365	WP_032076420	Trimeric	NiFe_1a	Electron input for sulfate, metal, and organohalide respiration. [NiFeSe] variants.	CD: Multidrug resistance protein MdtG and similar multidrug resistance (MDR) transporters		Cytochrome	missing	missing	missing														unvalidated	unvalidated	unvalidated	unvalidated
C. drakei	B9W14_RS11470	WP_032076437	Hexameric	NiFe_4f	Undetermined role. May couple formate oxidation to H2 evolution and H+ translocation.	CD: Ni,Fe-hydrogenase III large subunit; Interpro: [NiFe]-hydrogenase, large subunit; NADH-quinone oxidoreductase, subunit D		NuoL, NuoH, two antiporter subunits	B9W14_RS11475	NADH-quinone oxidoreductase subunit NuoB	Interpro: NADH:ubiquinone oxidoreductase-like, 20kDa subunit; 4Fe-4S ferredoxin-type, iron-sulphur binding domain; CD: Ni,Fe-hydrogenase III small subunit	B9W14_RS11465	hypothetical protein	Interpro: NADH:quinone oxidoreductase/Mrp antiporter, membrane subunit; NADH:ubiquinone oxidoreductase; CD: hydrogenase 4 subunit F	B9W14_RS11460	hydrogenase	Interpro: Hydrogenase-4 component E-like; CD: Hydrogenase-4 membrane subunit HyfE	B9W14_RS11455	NADH-quinone oxidoreductase subunit H	CD: NADH dehydrogenase; Interpro: NADH:ubiquinone oxidoreductase, subunit 1/F420H2 oxidoreductase subunit H	B9W14_RS11450	NADH dehydrogenase	Interpro: NADH:quinone oxidoreductase/Mrp antiporter, membrane subunit; CD: hydrogenase 4 subunit B		Unvalidated	Unvalidated	validated	unvalidated
C. drakei	B9W14_RS12010	WP_032076529	Monomeric	FeFe_B	Undetermined role. May couple Fdred oxidation to fermentative H2 evolution	CD: phosphotransferase mannnose-specific family component IIA		None																	unvalidated	unvalidated	unvalidated	unvalidated
C. drakei	B9W14_RS13025	WP_032079674	Monomeric	FeFe_C2	Undetermined role. May sense H2 and regulate processes via methyl accepting chemotaxis proteins	CD: Signal transduction histidine kinase;		Fusion with hystidine kinase																	unvalidated	unvalidated	not appliable	unvalidated
C. drakei	B9W14_RS13085	WP_032078730	Hexameric	NiFe_4e	Couples Fdred oxidation to H+ reduction. Physiologically reversible via H+/Na+ translocation.	CD: Erythromycin esterase and succinoglycan biosynthesis related proteins		NuoL, NuoH, NuoC, [FeS] protein	missing	missing	missing	missing	missing	missing	missing	missing	missing	missing	missing	missing					unvalidated	unvalidated	unvalidated	unvalidated
C. drakei	B9W14_RS13265	WP_032079096	Monomeric	FeFe_C2	Undetermined role. May sense H2 and regulate processes via methyl accepting chemotaxis proteins	CD: Signal transduction histidine kinase;		Fusion with hystidine kinase																	unvalidated	unvalidated	not appliable	unvalidated
C. drakei	B9W14_RS13415	WP_032079401	Monomeric	FeFe_C2	Undetermined role. May sense H2 and regulate processes via methyl accepting chemotaxis proteins	CD: Signal transduction histidine kinase;		Fusion with hystidine kinase																	unvalidated	unvalidated	not appliable	unvalidated
C. drakei	B9W14_RS14555	WP_032076903	Tetrameric	NiFe_3c	Bifurcates electrons from H2 to heterodisulfide and Fdox in methanogens. [NiFeSe] variants.	CD: Major Facilitator Superfamily		Polyferredoxin, [FeS] protein	missing	missing	missing	missing	missing	missing											unvalidated	unvalidated	unvalidated	unvalidated
C. drakei	B9W14_RS14600	WP_032076886	13	NiFe_4b	Respires formate or carbon monoxide using H+ as electron acceptor. Na+-translocating via Mrp23.	CD: tRNA A37 threonylcarbamoyladenosine dehydratase		NuoL, NuoH, NuoC, two [FeS] proteins, seven MRP antiporter subunits, etc.	missing	missing	missing	missing	missing	missing	missing	missing	missing	missing	missing	missing	missing	missing	missing		unvalidated	unvalidated	unvalidated	unvalidated
C. drakei	B9W14_RS14795	WP_032076856	Monomeric	FeFe_C2	Undetermined role. May sense H2 and regulate processes via methyl accepting chemotaxis proteins	CD: cell wall metabolism sensor histidine kinase WalK		Fusion with hystidine kinase																	unvalidated	unvalidated	not appliable	unvalidated
C. drakei	B9W14_RS16280	WP_032075828	Monomeric	FeFe_C2	Undetermined role. May sense H2 and regulate processes via methyl accepting chemotaxis proteins	CD: cell wall metabolism sensor histidine kinase WalK		Fusion with hystidine kinase																	unvalidated	unvalidated	not appliable	unvalidated
C. drakei	B9W14_RS16760	WP_029163369	Tetrameric	FeFe_A3	Reversibly bifurcates electrons from H2 to NAD and Fdox in anaerobic bacteria	CD: DNA-binding response regulator, OmpR family, contains REC and winged-helix (wHTH)		NADH dehydrogenase, thioredoxin, thioredoxin	missing	missing	missing	missing	missing	missing	missing	missing	missing								unvalidated	unvalidated	not appliable	unvalidated
C. drakei	B9W14_RS16905	WP_032076247	Monomeric	FeFe_A1	Couples ferredoxin oxidation to fermentative or photobiological H2 evolution.	CD: pyrophosphatase PpaX		None																	unvalidated	unvalidated	not appliable	unvalidated
C. drakei	B9W14_RS16915	WP_032076245	Monomeric	FeFe_C2	Undetermined role. May sense H2 and regulate processes via methyl accepting chemotaxis proteins	CD: Signal transduction histidine kinase;		Fusion with hystidine kinase																	unvalidated	unvalidated	not appliable	unvalidated
C. drakei	B9W14_RS17085	WP_032076217	Tetrameric	NiFe_3c	Bifurcates electrons from H2 to heterodisulfide and Fdox in methanogens. [NiFeSe] variants.	CD: B12 binding domain (B12-BD)		Polyferredoxin, [FeS] protein	missing	missing	missing	missing	missing	missing											unvalidated	unvalidated	unvalidated	unvalidated
C. drakei	B9W14_RS17740	WP_032077415	Monomeric	FeFe_C2	Undetermined role. May sense H2 and regulate processes via methyl accepting chemotaxis proteins	CD: Signal transduction histidine kinase;		Fusion with hystidine kinase																	unvalidated	unvalidated	not appliable	unvalidated
C. drakei	B9W14_RS18000	WP_032078541	Tetrameric	NiFe_3b	Couples oxidation of NADPH to evolution of H2. Physiologically reversible. May have sulfhydrogenase activity.	CD: metalloregulator ArsR/SmtB family transcription factor		Diaphorase, [FeS] protein	missing	missing	missing	missing	missing	missing											unvalidated	unvalidated	unvalidated	unvalidated
C. drakei	B9W14_RS18750	WP_032078322	Monomeric	FeFe_C2	Undetermined role. May sense H2 and regulate processes via methyl accepting chemotaxis proteins	CD: cell wall metabolism sensor histidine kinase WalK; methyl-accepting chemotaxis protein;		Fusion with hystidine kinase																	unvalidated	unvalidated	not appliable	unvalidated
C. drakei	B9W14_RS18755	WP_029162695	Tetrameric	FeFe_A3	Reversibly bifurcates electrons from H2 to NAD and Fdox in anaerobic bacteria	CD: DNA-binding response regulator, OmpR family, contains REC and winged-helix (wHTH)		NADH dehydrogenase, thioredoxin, thioredoxin	missing	missing	missing	missing	missing	missing											unvalidated	unvalidated	not appliable	unvalidated
C. drakei	B9W14_RS18790	WP_032078315	Hexameric	NiFe_4e	Couples Fdred oxidation to H+ reduction. Physiologically reversible via H+/Na+ translocation.	CD: AraC-type DNA-binding domain and AraC-containing proteins		NuoL, NuoH, NuoC, [FeS] protein	missing	missing	missing	missing	missing	missing	missing	missing	missing	missing	missing	missing					unvalidated	unvalidated	unvalidated	unvalidated
C. drakei	B9W14_RS19150	WP_084572272	13	NiFe_4d	Couples Fdred oxidation to H+ reduction. Na+-translocating via Mrp complex24	CD: Stage II sporulation protein E (SpoIIE); PAS domain		NuoL, NuoH, NuoC, two [FeS] proteins, seven MRP antiporter subunits, etc.	missing	missing	missing	missing	missing	missing	missing	missing	missing	missing	missing	missing	missing	missing	missing		unvalidated	unvalidated	unvalidated	unvalidated
C. drakei	B9W14_RS19660	WP_161782689	Monomeric	FeFe_C2	Undetermined role. May sense H2 and regulate processes via methyl accepting chemotaxis proteins	CD: Signal transduction histidine kinase;		Fusion with hystidine kinase																	unvalidated	unvalidated	not appliable	unvalidated
C. drakei	B9W14_RS20850	WP_032077171	Trimeric	FeFe_A3	Reversibly bifurcates electrons from H2 to NAD and Fdox in anaerobic bacteria	CD: Single-stranded DNA-specific exonuclease		NADH dehydrogenase, thioredoxin	missing	missing	missing	missing	missing	missing											unvalidated	unvalidated	not appliable	unvalidated
C. drakei	B9W14_RS21210	WP_032077108	Trimeric	FeFe_A3	Reversibly bifurcates electrons from H2 to NAD and Fdox in anaerobic bacteria	CD: 50S ribosomal protein L20;		NADH dehydrogenase, thioredoxin	missing	missing	missing	missing	missing	missing											unvalidated	unvalidated	not appliable	unvalidated
C. drakei	B9W14_RS22020	WP_032078854	Tetrameric	NiFe_3b	Couples oxidation of NADPH to evolution of H2. Physiologically reversible. May have sulfhydrogenase activity.	CD: dITP/XTP pyrophosphatase		Diaphorase, [FeS] protein	missing	missing	missing	missing	missing	missing											unvalidated	unvalidated	unvalidated	unvalidated
C. drakei	B9W14_RS22120	WP_032078835	Monomeric	FeFe_C2	Undetermined role. May sense H2 and regulate processes via methyl accepting chemotaxis proteins	CD: Signal transduction histidine kinase;		Fusion with hystidine kinase																	unvalidated	unvalidated	not appliable	unvalidated
C. drakei	B9W14_RS22275	WP_032078810	Trimeric	NiFe_1d	Electron input for aerobic respiration and oxygen-tolerant anaerobic respiration.	CD: purine nucleoside phosphorylases similar to human PNP and Escherichia coli PNP-II		Cytochrome b	missing	missing	missing														unvalidated	unvalidated	unvalidated	unvalidated
C. drakei	B9W14_RS22360	WP_032079636	Monomeric	FeFe_C2	Undetermined role. May sense H2 and regulate processes via methyl accepting chemotaxis proteins	CD: Uncharacterized 2Fe-2 and 4Fe-4S clusters-containing protein, contains DUF4445 domain; Interpro: 2Fe-2S ferredoxin-like superfamily		Fusion with methyl-accepting chemotaxis protein																	unvalidated	unvalidated	not appliable	unvalidated
C. drakei	B9W14_RS22775	WP_032075566	Monomeric	FeFe_C2	Undetermined role. May sense H2 and regulate processes via methyl accepting chemotaxis proteins	CD: Signal transduction histidine kinase;		Fusion with hystidine kinase																	unvalidated	unvalidated	not appliable	unvalidated
C. drakei	B9W14_RS23375	WP_032079491	Trimeric	NiFe_1a	Electron input for sulfate, metal, and organohalide respiration. [NiFeSe] variants.	CD: Family of unknown function (DUF5643); This is an immunoglobulin-like domain found in bacteria		Cytochrome	missing	missing	missing														unvalidated	unvalidated	unvalidated	unvalidated
C. drakei	B9W14_RS24355	WP_032078430	Tetrameric	NiFe_3c	Bifurcates electrons from H2 to heterodisulfide and Fdox in methanogens. [NiFeSe] variants.	CD: Phosphoglycerate Dehydrogenase, 2-hydroxyacid dehydrogenase family		Polyferredoxin, [FeS] protein	missing	missing	missing	missing	missing	missing											unvalidated	unvalidated	unvalidated	unvalidated
C. drakei	B9W14_RS24505	WP_032078483	Monomeric	FeFe_C2	Undetermined role. May sense H2 and regulate processes via methyl accepting chemotaxis proteins	CD: hybrid sensory histidine kinase BarA		Fusion with hystidine kinase																	unvalidated	unvalidated	not appliable	unvalidated
C. drakei	B9W14_RS24785	WP_032078702	Monomeric	FeFe_C2	Undetermined role. May sense H2 and regulate processes via methyl accepting chemotaxis proteins	CD: hybrid sensory histidine kinase BarA; PAS domain S-box		Fusion with hystidine kinase																	unvalidated	unvalidated	not appliable	unvalidated
Microrganism	Locus tag	NCBI Reference Sequence	Hydrogenase structure by HytDB	Hydrogenase class	Hydrogenase functional role by HytDB	Catalytic subunit's structural domain annotation		Class-specific template for accessory subunit composition by HytDB	Subunits' annotations																Validation scheme
									Locus tag (subunit 1)	Definition (subunit 1)	Structural annotation (subunit 1)	Locus tag (subunit 2)	Definition (subunit 2)	Structural annotation (subunit 2)	Locus tag (subunit 3)	Definition (subunit 3)	Structural annotation (subunit 3)	Locus tag (subunit 4)	Definition (subunit 4)	Structural annotation (subunit 4)	Locus tag (subunit 5)	Definition (subunit 5)	Structural annotation (subunit 5)		Metal sites' validation level (Vignais)	Metal sites' validation level (Greening)	Minor subunit (NiFe) (CDD & Fe-S clusters)	Final assessment
C. ragsdalei	CLRAG_RS09325	WP_065078191	Hexameric	FeFe_A4	Couples formate oxidation to H2 evolution. Some bifurcate electrons from H2 to ferredoxin and NADP	CD: [FeFe] hydrogenase, group A; Iron hydrogenase small subunit; Interpro: 4Fe-4S ferredoxin-type, iron-sulphur binding domain; Iron hydrogenase, small subunit; Iron hydrogenase, large subunit, C-terminal;		NADP dehydrogenase, four FeS proteins	CLRAG_RS09305	NADH-quinone oxidoreductase subunit NuoE	Interpro:NADH-quinone oxidoreductase subunit E-like; Thioredoxin-like superfamily; CD: Thioredoxin-like [2Fe-2S] ferredoxin;	CLRAG_RS09310	4Fe-4S binding protein	Interpro: 4Fe-4S ferredoxin-type, iron-sulphur binding domain; NADH-ubiquinone oxidoreductase 51kDa subunit, iron-sulphur binding domain; Thioredoxin-like superfamily; CD: NADH:ubiquinone oxidoreductase, NADH-binding 51 kD subunit (chain F); Thioredoxin (TRX)-like [2Fe-2S] Ferredoxin (Fd) family	CLRAG_RS09315	2Fe-2S iron-sulfur cluster binding domain-containing protein; UNIPROT: Electron bifurcating FeFe-hydrogenase dependent on TPN subunit D (NADP-reducing hydrogenase subunit HndC, EC 1.12.1.3)	CD: NADH dehydrogenase/NADH:ubiquinone oxidoreductase 75 kD subunit (chain G); Interpro: 2Fe-2S ferredoxin-type iron-sulfur binding domain; 4Fe-4S ferredoxin-type, iron-sulphur binding domain;	CLRAG_RS09320	4Fe-4S dicluster domain-containing protein	Interpro: 4Fe-4S ferredoxin-type, iron-sulphur binding domain; CD: HycB, HydN and similar proteins	CLRAG_RS09330	4Fe-4S dicluster domain-containing protein	Interpro: 4Fe-4S ferredoxin-type, iron-sulphur binding domain; CD: HycB, HydN and similar proteins		unvalidated	validated	not appliable	validated
C. ragsdalei	CLRAG_RS10115	WP_065078328	Trimeric	FeFe_A3	Reversibly bifurcates electrons from H2 to NAD and Fdox in anaerobic bacteria	CD: [FeFe] hydrogenase, group A; Interpro: Iron hydrogenase small subunit; Iron hydrogenase, large subunit, C-terminal; 4Fe-4S ferredoxin-type, iron-sulphur binding domain; NADH:ubiquinone oxidoreductase, subunit G, iron-sulphur binding		NADH dehydrogenase, thioredoxin	CLRAG_RS10105	NAD(P)H-dependent oxidoreductase subunit E	CD: Thioredoxin-like [2Fe-2S] ferredoxin; Interpro: Thioredoxin-like superfamily; NADH-quinone oxidoreductase subunit E-like; NADP-reducing hydrogenase subunit HndA;	CLRAG_RS10110	NADH-quinone oxidoreductase subunit NuoF	CD: NADH:ubiquinone oxidoreductase, NADH-binding 51 kD subunit (chain F); Thioredoxin (TRX)-like [2Fe-2S] Ferredoxin (Fd) family; Beta subunit of the DMSO Reductase ; Interpro: NADH-ubiquinone oxidoreductase 51kDa subunit, iron-sulphur binding domain; 4Fe-4S ferredoxin-type, iron-sulphur binding domain;											validated	unvalidated	not appliable	validated
C. ragsdalei	CLRAG_RS12855	WP_065078796	Monomeric	FeFe_B	Undetermined role. May couple Fdred oxidation to fermentative H2 evolution	CD: [FeFe] hydrogenase, group B1/B3; Interpro: Iron hydrogenase, large subunit, C-terminal; 4Fe-4S ferredoxin-type, iron-sulphur binding domain;		None																	validated	unvalidated	not appliable	validated
C. ragsdalei	CLRAG_RS14505	WP_154104995	Trimeric	FeFe_A4	Couples formate oxidation to H2 evolution. Some bifurcate electrons from H2 to ferredoxin and NADP	CD: [FeFe] hydrogenase, group A; Iron hydrogenase small subunit; Interpro: 4Fe-4S ferredoxin-type, iron-sulphur binding domain; Iron hydrogenase, small subunit; Iron hydrogenase, large subunit, C-terminal;		FeS protein, FeS protein	CLRAG_RS14500	4Fe-4S dicluster domain-containing protein	Interpro: 4Fe-4S ferredoxin-type, iron-sulphur binding domain; CD: HycB, HydN and similar proteins	CLRAG_RS14510	4Fe-4S dicluster domain-containing protein	Interpro: 4Fe-4S ferredoxin-type, iron-sulphur binding domain; CD: HycB, HydN and similar proteins											validated	unvalidated	not appliable	validated
C. ragsdalei	CLRAG_RS17285	WP_065079541	Trimeric	NiFe_1a	Electron input for sulfate, metal, and organohalide respiration. [NiFeSe] variants.	CD: Ni,Fe-hydrogenase I large subunit; Interpro: Nickel-dependent hydrogenase, large subunit		Cytochrome	CLRAG_RS17290	hydrogenase small subunit	CD: Ni,Fe-hydrogenase I small subunit; Interpro: [NiFe]-hydrogenase, small subunit; Cytochrome-c3 hydrogenase, C-terminal; Interpro:	CLRAG_RS17280	hydrogenase maturation protease (uniprot: Hydrogenase 2 maturation endopeptidase)	interpro: Peptidase A31 family;											validated	unvalidated	validated	validated
C. ragsdalei	CLRAG_RS02380	WP_065076908	Monomeric	FeFe_C2	Undetermined role. May sense H2 and regulate processes via methyl accepting chemotaxis proteins	CD: cell wall metabolism sensor histidine kinase WalK; Histidine kinase, Adenylyl cyclase, Methyl-accepting protein, and Phosphatase (HAMP) domain		Fusion with hystidine kinase or Fusion with methyl-accepting protein																	unvalidated	unvalidated	not appliable	unvalidated
C. ragsdalei	CLRAG_RS05610	WP_065077718	Monomeric	FeFe_C2	Undetermined role. May sense H2 and regulate processes via methyl accepting chemotaxis proteins	CD: cell wall metabolism sensor histidine kinase WalK;		Fusion with hystidine kinase																	unvalidated	unvalidated	not appliable	unvalidated
C. ragsdalei	CLRAG_RS06015	WP_013237789	Trimeric	NiFe_1a	Electron input for sulfate, metal, and organohalide respiration. [NiFeSe] variants.	CD: ADP-ribose pyrophosphatase (ADPRase)		Cytochrome	missing	missing	missing	missing	missing	missing											unvalidated	unvalidated	unvalidated	unvalidated
C. ragsdalei	CLRAG_RS07720	WP_065077887	Monomeric	FeFe_C2	Undetermined role. May sense H2 and regulate processes via methyl accepting chemotaxis proteins	CD: hybrid sensory histidine kinase BarA; GAF domaIn; PAS domain		Fusion with hystidine kinase																	unvalidated	unvalidated	not appliable	unvalidated
C. ragsdalei	CLRAG_RS12815	WP_065078788	Monomeric	FeFe_C2	Undetermined role. May sense H2 and regulate processes via methyl accepting chemotaxis proteins	CD: Methyl-accepting chemotaxis protein (MCP), signaling domain; [FeFe] hydrogenase, group B1/B3; Putative Fe-S cluster; Interpro: 4Fe-4S ferredoxin-type, iron-sulphur binding domain; Iron hydrogenase, large subunit, C-terminal		Fusion with methyl-accepting protein																	unvalidated	unvalidated	not appliable	unvalidated
C. ragsdalei	CLRAG_RS12910	WP_065078806	Monomeric	FeFe_B	Undetermined role. May couple Fdred oxidation to fermentative H2 evolution	CD: periplasmic binding domain of ABC-type galactofuranose YtfQ-like transport systems		None																	unvalidated	unvalidated	not appliable	unvalidated
C. ragsdalei	CLRAG_RS00040	WP_065076483	Trimeric	NiFe_1d	Electron input for aerobic respiration and oxygen-tolerant anaerobic respiration.	CD: DNA-binding transcriptional regulator, AcrR family		Cytochrome b	missing	missing	missing														unvalidated	unvalidated	unvalidated	unvalidated
C. ragsdalei	CLRAG_RS00270	WP_065076521	Trimeric	NiFe_1d	Electron input for aerobic respiration and oxygen-tolerant anaerobic respiration.	CD: RND family efflux transporter, MFP subunit		Cytochrome b	missing	missing	missing														unvalidated	unvalidated	unvalidated	unvalidated
C. ragsdalei	CLRAG_RS00650	WP_065076595	Tetrameric	NiFe_3d	Interconverts electrons between H2 and NAD depending on cellular redox state.	CD: Acetolactate synthase large subunit or other thiamine pyrophosphate-requiring enzyme		Diaphorase, [FeS] protein	missing	missing	missing	missing	missing	missing											unvalidated	unvalidated	unvalidated	unvalidated
C. ragsdalei	CLRAG_RS00685	WP_063602394	Monomeric	FeFe_A1	Couples ferredoxin oxidation to fermentative or photobiological H2 evolution.	CD: fluoride efflux transporter CrcB;		None																	unvalidated	unvalidated	not appliable	unvalidated
C. ragsdalei	CLRAG_RS01020	WP_065076658	Trimeric	NiFe_1b	Electron input for sulfate, fumarate, metal, and nitrate respiration	CD: cobaltochelatase subunit		Cytochrome	missing	missing	missing														unvalidated	unvalidated	unvalidated	unvalidated
C. ragsdalei	CLRAG_RS03055	WP_065077021	Trimeric	FeFe_C3	Undetermined role. May sense H2 and regulate processes via serine/threonine phosphatases	CD: dihydroorotate dehydrogenase electron transfer subunit		Phosphatase, thioredoxin	missing	missing	missing														unvalidated	unvalidated	not appliable	unvalidated
C. ragsdalei	CLRAG_RS03230	WP_065077051	Hexameric	NiFe_4g	Undetermined role. May couple Fdred oxidation to proton reduction and H+/Na+ translocation.	CD: bacteriohemerythrin; Bacteriohemerythrin, an O2-carrying protein that lacks a heme moiety		NuoL, NuoH, NuoC, [FeS] protein	missing	missing	missing	missing	missing	missing	missing	missing	missing	missing	missing	missing					unvalidated	unvalidated	unvalidated	unvalidated
C. ragsdalei	CLRAG_RS04085	WP_065077221	Tetrameric	NiFe_3b	Couples oxidation of NADPH to evolution of H2. Physiologically reversible. May have sulfhydrogenase activity.	CD: tRNA A37 methylthiotransferase MiaB		Diaphorase, [FeS] protein	missing	missing	missing	missing	missing	missing											unvalidated	unvalidated	unvalidated	unvalidated
C. ragsdalei	CLRAG_RS05785	WP_065077521	Monomeric	FeFe_C2	Undetermined role. May sense H2 and regulate processes via methyl accepting chemotaxis proteins	CD: Signal transduction histidine kinase;		Fusion with hystidine kinase																	unvalidated	unvalidated	not appliable	unvalidated
C. ragsdalei	CLRAG_RS06110	WP_065077576	Tetrameric	NiFe_3c	Bifurcates electrons from H2 to heterodisulfide and Fdox in methanogens. [NiFeSe] variants.	CD: stage III sporulation protein SpoAB		Polyferredoxin, [FeS] protein	missing	missing	missing	missing	missing	missing											unvalidated	unvalidated	unvalidated	unvalidated
C. ragsdalei	CLRAG_RS07440	WP_065077836	Tetrameric	FeFe_A3	Reversibly bifurcates electrons from H2 to NAD and Fdox in anaerobic bacteria	CD: threonine synthase;		NADH dehydrogenase, thioredoxin, thioredoxin	missing	missing	missing	missing	missing	missing	missing	missing	missing								unvalidated	unvalidated	not appliable	unvalidated
C. ragsdalei	CLRAG_RS07795	WP_065077901	Monomeric	NiFe_1a	Electron input for sulfate, metal, and organohalide respiration. [NiFeSe] variants.	CD: ethanolamine ammonia-lyase reactivating factor EutA		Cytochrome																	unvalidated	unvalidated	unvalidated	unvalidated
C. ragsdalei	CLRAG_RS08695	WP_065078078	Monomeric	FeFe_C2	Undetermined role. May sense H2 and regulate processes via methyl accepting chemotaxis proteins	CD: cell wall metabolism sensor histidine kinase WalK		Fusion with hystidine kinase																	unvalidated	unvalidated	not appliable	unvalidated
C. ragsdalei	CLRAG_RS09260	WP_065078181	Monomeric	FeFe_C2	Undetermined role. May sense H2 and regulate processes via methyl accepting chemotaxis proteins	CD: Signal transduction histidine kinase; Cache domain		Fusion with hystidine kinase																	unvalidated	unvalidated	not appliable	unvalidated
C. ragsdalei	CLRAG_RS09305	WP_065078189	Tetrameric	NiFe_3b	Couples oxidation of NADPH to evolution of H2. Physiologically reversible. May have sulfhydrogenase activity.
C. ragsdalei	CLRAG_RS11590	WP_065078562	Trimeric	NiFe_1d	Electron input for aerobic respiration and oxygen-tolerant anaerobic respiration.	CD: DNA repair protein RadA		Cytochrome b	missing	missing	missing														unvalidated	unvalidated	unvalidated	unvalidated
C. ragsdalei	CLRAG_RS12025	WP_065078652	Monomeric	FeFe_C2	Undetermined role. May sense H2 and regulate processes via methyl accepting chemotaxis proteins	CD: Signal transduction histidine kinase;		Fusion with hystidine kinase																	unvalidated	unvalidated	not appliable	unvalidated
C. ragsdalei	CLRAG_RS12330	WP_065078707	Monomeric	FeFe_B	Undetermined role. May couple Fdred oxidation to fermentative H2 evolution	CD: Bacillus subtilis YkuE and related proteins, C-terminal metallophosphatase domain		None																	unvalidated	unvalidated	not appliable	unvalidated
C. ragsdalei	CLRAG_RS12510	WP_065078740	Monomeric	FeFe_C2	Undetermined role. May sense H2 and regulate processes via methyl accepting chemotaxis proteins	CD: Signal transduction histidine kinase;		Fusion with hystidine kinase																	unvalidated	unvalidated	not appliable	unvalidated
C. ragsdalei	CLRAG_RS14845	WP_065079126	Monomeric	FeFe_C2	Undetermined role. May sense H2 and regulate processes via methyl accepting chemotaxis proteins	CD: Signal transduction histidine kinase;																			unvalidated	unvalidated	not appliable	unvalidated
C. ragsdalei	CLRAG_RS15075	WP_065079174	Monomeric	FeFe_C2	Undetermined role. May sense H2 and regulate processes via methyl accepting chemotaxis proteins	CD: Signal transduction histidine kinase;		Fusion with hystidine kinase																	unvalidated	unvalidated	not appliable	unvalidated
C. ragsdalei	CLRAG_RS15950	WP_065079301	13	NiFe_4b	Respires formate or carbon monoxide using H+ as electron acceptor. Na+-translocating via Mrp23.	CD: nickel ABC transporter, permease subunit NikC		NuoL, NuoH, NuoC, two [FeS] proteins, seven MRP antiporter subunits, etc.	missing	missing	missing	missing	missing	missing	missing	missing	missing	missing	missing	missing	missing	missing	missing		unvalidated	unvalidated	unvalidated	unvalidated
C. ragsdalei	CLRAG_RS17700	WP_065079613	Monomeric	FeFe_C2	Undetermined role. May sense H2 and regulate processes via methyl accepting chemotaxis proteins	CD: cell wall metabolism sensor histidine kinase WalK		Fusion with hystidine kinase																	unvalidated	unvalidated	not appliable	unvalidated
C. ragsdalei	CLRAG_RS18570	WP_065079755	Dimeric	FeFe_A2	Undetermined role. May couple H2 oxidation to NAD reduction, generating reductant for glutamate synthase.	CD: Metal binding protein AdcA		NADH-dependent glutamate synthase	missing	missing	missing														unvalidated	unvalidated	not appliable	unvalidated
C. ragsdalei	CLRAG_RS18920	WP_065079821	Tetrameric	NiFe_3c	Bifurcates electrons from H2 to heterodisulfide and Fdox in methanogens. [NiFeSe] variants.	CD: Putative cell wall binding repeat 2		Polyferredoxin, [FeS] protein	missing	missing	missing	missing	missing	missing											unvalidated	unvalidated	unvalidated	unvalidated
C. ragsdalei	CLRAG_RS18995	WP_065079835	Monomeric	FeFe_C2	Undetermined role. May sense H2 and regulate processes via methyl accepting chemotaxis proteins	CD: Signal transduction histidine kinase;		Fusion with hystidine kinase																	unvalidated	unvalidated	not appliable	unvalidated
C. ragsdalei	CLRAG_RS19085	WP_065079909	Tetrameric	NiFe_3d	Interconverts electrons between H2 and NAD depending on cellular redox state.	CD: nitrogenase molybdenum-cofactor biosynthesis protein NifE		Diaphorase, [FeS] protein	missing	missing	missing	missing	missing	missing											unvalidated	unvalidated	unvalidated	unvalidated
C. ragsdalei	CLRAG_RS19120	WP_065079855	Monomeric	FeFe_C2	Undetermined role. May sense H2 and regulate processes via methyl accepting chemotaxis proteins	CD: Signal transduction histidine kinase;		Fusion with hystidine kinase																	unvalidated	unvalidated	not appliable	unvalidated
C. ragsdalei	CLRAG_RS19605	WP_065080028	Monomeric	FeFe_C2	Undetermined role. May sense H2 and regulate processes via methyl accepting chemotaxis proteins	CD: Signal transduction histidine kinase; PAS domain [Signal transduction mechanisms];		Fusion with hystidine kinase																	unvalidated	unvalidated	not appliable	unvalidated
Microrganism	Locus tag	NCBI Reference Sequence	Hydrogenase structure by HytDB	Hydrogenase class	Hydrogenase functional role by HytDB	Catalytic subunit's structural domain annotation		Class-specific template for accessory subunit composition by HytDB	Subunits' annotations																Validation scheme
									Locus tag (subunit 1)	Definition (subunit 1)	Structural annotation (subunit 1)	Locus tag (subunit 2)	Definition (subunit 2)	Structural annotation (subunit 2)	Locus tag (subunit 3)	Definition (subunit 3)	Structural annotation (subunit 3)	Locus tag (subunit 4)	Definition (subunit 4)	Structural annotation (subunit 4)	Locus tag (subunit 5)	Definition (subunit 5)	Structural annotation (subunit 5)		Metal sites' validation level (Vignais)	Metal sites' validation level (Greening)	Minor subunit (NiFe) (CDD & Fe-S clusters)	Final assessment
C. scatologenes	Csca_RS03565	WP_029159826	Dimeric	FeFe_C3	Undetermined role. May sense H2 and regulate processes via serine/threonine phosphatases	CD: Iron only hydrogenase large subunit, C-terminal domain; Putative Fe-S cluster; Interpro: Iron hydrogenase, large subunit, C-terminal; 4Fe-4S ferredoxin-type, iron-sulphur binding domain		Phosphatase	Csca_RS03570	SpoIIE family protein phosphatase (Uniprot: Stage II sporulation protein E (SpoIIE)	CD: Serine/threonine phosphatases, family 2C, catalytic domain; Interpro: PPM-type phosphatase domain;														unvalidated	unvalidated	not appliable	unvalidated
C. scatologenes	Csca_RS03805	WP_029163553	Trimeric	FeFe_A3	Reversibly bifurcates electrons from H2 to NAD and Fdox in anaerobic bacteria	CD: [FeFe] hydrogenase, group A; Iron hydrogenase small subunit; Interpro: Iron hydrogenase, small subunit; Iron hydrogenase, large subunit, C-terminal		NADH dehydrogenase, thioredoxin	Csca_RS03810	NADH-quinone oxidoreductase subunit NuoF	CD: NADH:ubiquinone oxidoreductase, NADH-binding 51 kD subunit (chain F); Thioredoxin (TRX)-like [2Fe-2S] Ferredoxin (Fd) family; Beta subunit of the DMSO Reductase ; Interpro: NADH-ubiquinone oxidoreductase 51kDa subunit, iron-sulphur binding domain	Csca_RS03815	NADH-quinone oxidoreductase subunit NuoE	CD: Thioredoxin-like [2Fe-2S] ferredoxin; Interpro: Thioredoxin-like superfamily; NADH-quinone oxidoreductase subunit E-like											validated	unvalidated	not appliable	validated
C. scatologenes	Csca_RS07900	WP_029159252	Trimeric	NiFe_1a	Electron input for sulfate, metal, and organohalide respiration. [NiFeSe] variants.	CD: nickel-dependent hydrogenase large subunit; Interpro: Nickel-dependent hydrogenase, large subunit		Cytochrome	Csca_RS07905	hydrogenase small subunit	CD: Ni,Fe-hydrogenase I small subunit; Interpro: [NiFe]-hydrogenase, small subunit; Cytochrome-c3 hydrogenase, C-terminal	Csca_RS07910	cytochrome b5	CD: Cytochrome b5-like Heme/Steroid binding domain; Intepro: Cytochrome b5-like heme/steroid binding domain											validated	unvalidated	validated	validated
C. scatologenes	Csca_RS12655	WP_029161627	Trimeric	FeFe_A3	Reversibly bifurcates electrons from H2 to NAD and Fdox in anaerobic bacteria	CD: [FeFe] hydrogenase, group A; Iron hydrogenase small subunit; Interpro: Iron hydrogenase, small subunit; Iron hydrogenase, large subunit, C-terminal		NADH dehydrogenase, thioredoxin	Csca_RS12645	NAD(P)H-dependent oxidoreductase subunit E	CD: Thioredoxin-like [2Fe-2S] ferredoxin; Interpro: Thioredoxin-like superfamily; NADH-quinone oxidoreductase subunit E-like; NADP-reducing hydrogenase subunit HndA;	Csca_RS12650	NADH-quinone oxidoreductase subunit NuoF	CD: NADH:ubiquinone oxidoreductase, NADH-binding 51 kD subunit (chain F); Thioredoxin (TRX)-like [2Fe-2S] Ferredoxin (Fd) family; Beta subunit of the DMSO Reductase ; Interpro: NADH-ubiquinone oxidoreductase 51kDa subunit, iron-sulphur binding domain; 4Fe-4S ferredoxin-type, iron-sulphur binding domain											validated	unvalidated	not appliable	validated
C. scatologenes	Csca_RS20390	WP_029161132	Monomeric	FeFe_B	Undetermined role. May couple Fdred oxidation to fermentative H2 evolution	CD: [FeFe] hydrogenase, group B1/B3; Interpro: Iron hydrogenase, large subunit, C-terminal; 4Fe-4S ferredoxin-type, iron-sulphur binding domain		None																	validated	unvalidated	not appliable	validated
C. scatologenes	Csca_RS22275	WP_029162917	Monomeric	FeFe_B	Undetermined role. May couple Fdred oxidation to fermentative H2 evolution	CD: [FeFe] hydrogenase, group B1/B3; Interpro: 4Fe-4S ferredoxin, iron-sulphur binding, conserved site; Iron hydrogenase, large subunit, C-terminal; 4Fe-4S ferredoxin-type, iron-sulphur binding domain		None																	unvalidated	unvalidated	not appliable	unvalidated
C. scatologenes	Csca_RS24060	WP_029955768	Trimeric	FeFe_A3	Reversibly bifurcates electrons from H2 to NAD and Fdox in anaerobic bacteria	CD: [FeFe] hydrogenase, group A; Iron hydrogenase small subunit; Interpro: 4Fe-4S ferredoxin-type, iron-sulphur binding domain; Iron hydrogenase, small subunit; Iron hydrogenase, large subunit, C-terminal;		NADH dehydrogenase, thioredoxin	Csca_RS24050	NAD(P)H-dependent oxidoreductase subunit E	CD: Thioredoxin-like [2Fe-2S] ferredoxin; NADH:ubiquinone oxidoreductase, NADH-binding 51 kD subunit (chain F); Interpro: Thioredoxin-like superfamily; NADH-quinone oxidoreductase subunit E-like	Csca_RS24055	NADH-quinone oxidoreductase subunit NuoF	CD: NADH:ubiquinone oxidoreductase, NADH-binding 51 kD subunit (chain F); Thioredoxin (TRX)-like [2Fe-2S] Ferredoxin (Fd) family; Beta subunit of the DMSO Reductase ; Interpro: NADH-ubiquinone oxidoreductase 51kDa subunit, iron-sulphur binding domain											validated	unvalidated	not appliable	validated
C. scatologenes	Csca_RS24095	WP_029955766	Hexameric	FeFe_A4	Couples formate oxidation to H2 evolution. Some bifurcate electrons from H2 to ferredoxin and NADP	CD: [FeFe] hydrogenase, group A; Iron hydrogenase small subunit; Interpro: 4Fe-4S ferredoxin-type, iron-sulphur binding domain; Iron hydrogenase, small subunit; Iron hydrogenase, large subunit, C-terminal;		NADP dehydrogenase, four FeS proteins	Csca_RS24075	NADH-quinone oxidoreductase subunit NuoE	Interpro:NADH-quinone oxidoreductase subunit E-like; Thioredoxin-like superfamily; CD: Thioredoxin-like [2Fe-2S] ferredoxin;	Csca_RS24080	NADH-quinone oxidoreductase subunit NuoF	Interpro: 4Fe-4S ferredoxin-type, iron-sulphur binding domain; NADH-ubiquinone oxidoreductase 51kDa subunit, iron-sulphur binding domain; Thioredoxin-like superfamily; CD: NADH:ubiquinone oxidoreductase, NADH-binding 51 kD subunit (chain F); Thioredoxin (TRX)-like [2Fe-2S] Ferredoxin (Fd) family	Csca_RS24085	(2Fe-2S)-binding protein	CD: NADH dehydrogenase/NADH:ubiquinone oxidoreductase 75 kD subunit (chain G); Interpro: 2Fe-2S ferredoxin-type iron-sulfur binding domain; 4Fe-4S ferredoxin-type, iron-sulphur binding domain;	Csca_RS24090	4Fe-4S dicluster domain-containing protein	Interpro: 4Fe-4S ferredoxin-type, iron-sulphur binding domain; CD: HycB, HydN and similar proteins	Csca_RS24100	4Fe-4S dicluster domain-containing protein	Interpro: 4Fe-4S ferredoxin-type, iron-sulphur binding domain; CD: HycB, HydN and similar proteins		validated	unvalidated	not appliable	validated
C. scatologenes	Csca_RS00745	WP_029162425	Monomeric	FeFe_C2	Undetermined role. May sense H2 and regulate processes via methyl accepting chemotaxis proteins	CD: Signal transduction histidine kinase		Fusion with hystidine kinase																	unvalidated	unvalidated	not appliable	unvalidated
C. scatologenes	Csca_RS02025	WP_029160636	Monomeric	FeFe_C2	Undetermined role. May sense H2 and regulate processes via methyl accepting chemotaxis proteins	CD: cell wall metabolism sensor histidine kinase WalK;		Fusion with hystidine kinase																	unvalidated	unvalidated	not appliable	unvalidated
C. scatologenes	Csca_RS04820	WP_029159639	Monomeric	FeFe_C2	Undetermined role. May sense H2 and regulate processes via methyl accepting chemotaxis proteins	CD: Signal transduction histidine kinase		Fusion with hystidine kinase																	unvalidated	unvalidated	not appliable	unvalidated
C. scatologenes	Csca_RS05055	WP_029159684	Tetrameric	NiFe_3b	Couples oxidation of NADPH to evolution of H2. Physiologically reversible. May have sulfhydrogenase activity	CD: Multidrug efflux pump subunit AcrB		Diaphorase, [FeS] protein	missing	missing	missing	missing	missing	missing											unvalidated	unvalidated	unvalidated	unvalidated
C. scatologenes	Csca_RS05580	WP_029163292	Monomeric	FeFe_C2	Undetermined role. May sense H2 and regulate processes via methyl accepting chemotaxis proteins	CD: hybrid sensory histidine kinase BarA; PAS fold		Fusion with hystidine kinase																	unvalidated	unvalidated	not appliable	unvalidated
C. scatologenes	Csca_RS05635	WP_029162059	Monomeric	FeFe_B	Undetermined role. May couple Fdred oxidation to fermentative H2 evolution	CD: periplasmic binding domain of ABC-type galactofuranose YtfQ-like transport systems		None																	unvalidated	unvalidated	not appliable	unvalidated
C. scatologenes	Csca_RS08345	WP_029161924	Monomeric	FeFe_C2	Undetermined role. May sense H2 and regulate processes via methyl accepting chemotaxis proteins	CD: hybrid sensory histidine kinase BarA; GAF domaIn; PAS domain		Fusion with hystidine kinase																	unvalidated	unvalidated	not appliable	unvalidated
C. scatologenes	Csca_RS12505	WP_029161657	Monomeric	FeFe_C2	Undetermined role. May sense H2 and regulate processes via methyl accepting chemotaxis proteins	CD: aerobic respiration control sensor protein ArcB; Signal transduction histidine kinase; 7TM diverse intracellular signalling		Fusion with hystidine kinase																	unvalidated	unvalidated	not appliable	unvalidated
C. scatologenes	Csca_RS15410	WP_052712614	Monomeric	FeFe_C2	Undetermined role. May sense H2 and regulate processes via methyl accepting chemotaxis proteins	CD: Signal transduction histidine kinase; PAS fold		Fusion with hystidine kinase																	unvalidated	unvalidated	not appliable	unvalidated
C. scatologenes	Csca_RS17065	WP_029160813	Monomeric	FeFe_C2	Undetermined role. May sense H2 and regulate processes via methyl accepting chemotaxis proteins	CD: hybrid sensory histidine kinase BarA; PAS domain		Fusion with hystidine kinase																	unvalidated	unvalidated	not appliable	unvalidated
C. scatologenes	Csca_RS20060	WP_029161044	Monomeric	FeFe_C2	Undetermined role. May sense H2 and regulate processes via methyl accepting chemotaxis proteins	CD: hybrid sensory histidine kinase BarA		Fusion with hystidine kinase																	unvalidated	unvalidated	not appliable	unvalidated
C. scatologenes	Csca_RS20430	WP_029161139	Monomeric	FeFe_C2	Undetermined role. May sense H2 and regulate processes via methyl accepting chemotaxis proteins	CD: cell wall metabolism sensor histidine kinase WalK;		Fusion with hystidine kinase																	unvalidated	unvalidated	not appliable	unvalidated
C. scatologenes	Csca_RS00615	WP_029162144	Tetrameric	NiFe_3b	Couples oxidation of NADPH to evolution of H2. Physiologically reversible. May have sulfhydrogenase activity.	CD: metalloregulator ArsR/SmtB family transcription factor		Diaphorase, [FeS] protein	missing	missing	missing	missing	missing	missing											unvalidated	unvalidated	unvalidated	unvalidated
C. scatologenes	Csca_RS00865	WP_029163375	Monomeric	FeFe_C2	Undetermined role. May sense H2 and regulate processes via methyl accepting chemotaxis proteins	CD: Signal transduction histidine kinase		Fusion with hystidine kinase																	unvalidated	unvalidated	not appliable	unvalidated
C. scatologenes	Csca_RS01415	WP_029160490	Tetrameric	NiFe_3c	Bifurcates electrons from H2 to heterodisulfide and Fdox in methanogens. [NiFeSe] variants.	CD: B12 binding domain (B12-BD)		Polyferredoxin, [FeS] protein	missing	missing	missing	missing	missing	missing											unvalidated	unvalidated	unvalidated	unvalidated
C. scatologenes	Csca_RS01575	WP_029160520	Monomeric	FeFe_C2	Undetermined role. May sense H2 and regulate processes via methyl accepting chemotaxis proteins	CD: Signal transduction histidine kinase		Fusion with hystidine kinase																	unvalidated	unvalidated	not appliable	unvalidated
C. scatologenes	Csca_RS01720	WP_029163369	Tetrameric	FeFe_A3	Reversibly bifurcates electrons from H2 to NAD and Fdox in anaerobic bacteria	CD: DNA-binding response regulator, OmpR family, contains REC and winged-helix (wHTH) domain		NADH dehydrogenase, thioredoxin, thioredoxin	missing	missing	missing	missing	missing	missing	missing	missing	missing								unvalidated	unvalidated	not appliable	unvalidated
C. scatologenes	Csca_RS02235	WP_029160676	Monomeric	FeFe_C2	Undetermined role. May sense H2 and regulate processes via methyl accepting chemotaxis proteins	CD: cell wall metabolism sensor histidine kinase WalK		Fusion with hystidine kinase																	unvalidated	unvalidated	not appliable	unvalidated
C. scatologenes	Csca_RS02330	WP_029160695	Trimeric	NiFe_1a	Electron input for sulfate, metal, and organohalide respiration. [NiFeSe] variants.	CD: Signal transduction histidine kinase		Cytochrome	Csca_RS02335	redoxin domain-containing protein	Interpro: Cytochrome C biogenesis protein, transmembrane domain; Thioredoxin domain														unvalidated	unvalidated	unvalidated	unvalidated
C. scatologenes	Csca_RS26320	WP_029159811	Monomeric	FeFe_C2	Undetermined role. May sense H2 and regulate processes via methyl accepting chemotaxis proteins	CD: Signal transduction histidine kinase		Fusion with hystidine kinase																	unvalidated	unvalidated	not appliable	unvalidated
C. scatologenes	Csca_RS03665	WP_029159805	13	NiFe_4b	Respires formate or carbon monoxide using H+ as electron acceptor. Na+-translocating via Mrp	CD: Protein of unknown function (DUF3189);		NuoL, NuoH, NuoC, two [FeS] proteins, seven MRP antiporter subunits, etc.	missing	missing	missing	missing	missing	missing	missing	missing	missing	missing	missing	missing	missing	missing	missing		unvalidated	unvalidated	unvalidated	unvalidated
C. scatologenes	Csca_RS03675	WP_029159803	Tetrameric	NiFe_3b	Couples oxidation of NADPH to evolution of H2. Physiologically reversible. May have sulfhydrogenase activity.	CD: CO or xanthine dehydrogenase, FAD-binding subunit; Interpro: Molybdopterin dehydrogenase, FAD-binding		Diaphorase, [FeS] protein	missing	missing	missing	missing	missing	missing											unvalidated	unvalidated	unvalidated	unvalidated
C. scatologenes	Csca_RS03825	WP_029163766	13	NiFe_4b	Respires formate or carbon monoxide using H+ as electron acceptor. Na+-translocating via Mrp23.	CD: tRNA A37 threonylcarbamoyladenosine dehydratase		NuoL, NuoH, NuoC, two [FeS] proteins, seven MRP antiporter subunits, etc.	missing	missing	missing	missing	missing	missing	missing	missing	missing	missing	missing	missing	missing	missing	missing		unvalidated	unvalidated	unvalidated	unvalidated
C. scatologenes	Csca_RS03865	WP_029163570	Tetrameric	NiFe_3c	Bifurcates electrons from H2 to heterodisulfide and Fdox in methanogens. [NiFeSe] variants.	CD: Major Facilitator Superfamily		Polyferredoxin, [FeS] protein	missing	missing	missing	missing	missing	missing											unvalidated	unvalidated	unvalidated	unvalidated
C. scatologenes	Csca_RS05040	WP_029954427	Monomeric	FeFe_C2	Undetermined role. May sense H2 and regulate processes via methyl accepting chemotaxis proteins	CD: Signal transduction histidine kinase		Fusion with hystidine kinase																	unvalidated	unvalidated	not appliable	unvalidated
C. scatologenes	Csca_RS05285	WP_029159728	Monomeric	FeFe_C2	Undetermined role. May sense H2 and regulate processes via methyl accepting chemotaxis proteins	CD: Signal transduction histidine kinase		Fusion with hystidine kinase																	unvalidated	unvalidated	not appliable	unvalidated
C. scatologenes	Csca_RS05470	WP_029159764	20	NiFe_4h	Couples Fdred oxidation to H+ reduction in anaplerotic processes. H+/Na+- translocating25.	CD: Erythromycin esterase and succinoglycan biosynthesis related proteins		NuoH, NuoL, Two polyferredoxins, eleven TM proteins, three hypotheticals	missing	missing	missing	missing	missing	missing	missing	missing	missing	missing	missing	missing	missing	missing	missing		unvalidated	unvalidated	unvalidated	unvalidated
C. scatologenes	Csca_RS05515	WP_029159773	Monomeric	FeFe_C2	Undetermined role. May sense H2 and regulate processes via methyl accepting chemotaxis proteins	CD: Signal transduction histidine kinase		Fusion with hystidine kinase																	unvalidated	unvalidated	not appliable	unvalidated
C. scatologenes	Csca_RS06905	WP_029160015	Monomeric	FeFe_B	Undetermined role. May couple Fdred oxidation to fermentative H2 evolution	CD: phosphotransferase mannnose-specific family component IIA		None																	unvalidated	unvalidated	not appliable	unvalidated
C. scatologenes	Csca_RS07445	WP_029159342	Hexameric	NiFe_4f	Undetermined role. May couple formate oxidation to H2 evolution and H+ translocation.	CD: Ni,Fe-hydrogenase III large subunit; Interpro: NADH-quinone oxidoreductase, subunit D; [NiFe]-hydrogenase, large subunit		NuoL, NuoH, two antiporter subunits	Csca_RS07440	NADH-quinone oxidoreductase subunit NuoB	cd: NADH ubiquinone oxidoreductase, 20 Kd subunit; Interpro: NADH:ubiquinone oxidoreductase-like, 20kDa subunit; 4Fe-4S ferredoxin-type, iron-sulphur binding domain	Csca_RS07450	hypothetical protein	Interpro: NADH:quinone oxidoreductase/Mrp antiporter, membrane subunit; NADH:ubiquinone oxidoreductase; CD: hydrogenase 4 subunit F	Csca_RS07455	hydrogenase	Interpro: Hydrogenase-4 component E-like; CD: Hydrogenase-4 membrane subunit HyfE	Csca_RS07460	NADH-quinone oxidoreductase subunit H	CD: NADH dehydrogenase; Interpro: NADH:ubiquinone oxidoreductase, subunit 1/F420H2 oxidoreductase subunit H	Csca_RS07465	NADH dehydrogenase	Interpro: NADH:quinone oxidoreductase/Mrp antiporter, membrane subunit; CD: hydrogenase 4 subunit B		Unvalidated	Unvalidated	validated	unvalidated
C. scatologenes	Csca_RS07570	WP_029159317	Trimeric	NiFe_1a	Electron input for sulfate, metal, and organohalide respiration. [NiFeSe] variants.	CD: Multidrug resistance protein MdtG and similar multidrug resistance (MDR) transporters		Cytochrome	missing	missing	missing														unvalidated	unvalidated	unvalidated	unvalidated
C. scatologenes	Csca_RS07810	WP_029159270	Trimeric	NiFe_1d	Electron input for aerobic respiration and oxygen-tolerant anaerobic respiration.	CD: shikimate dehydrogenase;		Cytochrome b	missing	missing	missing														unvalidated	unvalidated	unvalidated	unvalidated
C. scatologenes	Csca_RS07830	WP_029159266	Trimeric	NiFe_1a	Electron input for sulfate, metal, and organohalide respiration. [NiFeSe] variants.	CD: The substrate binding domain of LysR-type transcriptional regulator GltC		Cytochrome	missing	missing	missing														unvalidated	unvalidated	unvalidated	unvalidated
C. scatologenes	Csca_RS08520	WP_029161889	Monomeric	FeFe_C2	Undetermined role. May sense H2 and regulate processes via methyl accepting chemotaxis proteins	CD: Signal transduction histidine kinase		Fusion with hystidine kinase																	unvalidated	unvalidated	not appliable	unvalidated
C. scatologenes	Csca_RS09480	WP_029163709	13	NiFe_4d	Couples Fdred oxidation to H+ reduction. Na+-translocating via Mrp complex24	CD: Type III Pyridoxal 5-phosphate (PLP)-Dependent Enzyme Alanine Racemase		NuoL, NuoH, NuoC, two [FeS] proteins, seven MRP antiporter subunits, etc.	missing	missing	missing	missing	missing	missing	missing	missing	missing	missing	missing	missing	missing	missing	missing		unvalidated	unvalidated	unvalidated	unvalidated
C. scatologenes	Csca_RS10395	WP_029163214	Monomeric	FeFe_C2	Undetermined role. May sense H2 and regulate processes via methyl accepting chemotaxis proteins	CD: Signal transduction histidine kinase; PAS domain		Fusion with hystidine kinase																	unvalidated	unvalidated	not appliable	unvalidated
C. scatologenes	Csca_RS10815	WP_029163133	Monomeric	FeFe_C2	Undetermined role. May sense H2 and regulate processes via methyl accepting chemotaxis proteins	CD: Signal transduction histidine kinase		Fusion with hystidine kinase																	unvalidated	unvalidated	not appliable	unvalidated
C. scatologenes	Csca_RS10870	WP_029163527	Monomeric	FeFe_C2	Undetermined role. May sense H2 and regulate processes via methyl accepting chemotaxis proteins	CD: Signal transduction histidine kinase		Fusion with hystidine kinase																	unvalidated	unvalidated	not appliable	unvalidated
C. scatologenes	Csca_RS11895	WP_029162640	Monomeric	FeFe_C2	Undetermined role. May sense H2 and regulate processes via methyl accepting chemotaxis proteins	CD: Signal transduction histidine kinase; PAS domain		Fusion with hystidine kinase																	unvalidated	unvalidated	not appliable	unvalidated
C. scatologenes	Csca_RS26090	WP_029161721	Monomeric	FeFe_C2	Undetermined role. May sense H2 and regulate processes via methyl accepting chemotaxis proteins	CD: Signal transduction histidine kinase		Fusion with hystidine kinase																	unvalidated	unvalidated	not appliable	unvalidated
C. scatologenes	Csca_RS12390	WP_029161678	Trimeric	NiFe_1d	Electron input for aerobic respiration and oxygen-tolerant anaerobic respiration.	CD: ACT domain-containing protein		Cytochrome b	missing	missing	missing														unvalidated	unvalidated	unvalidated	unvalidated
C. scatologenes	Csca_RS12955	WP_029161568	Trimeric	NiFe_3a	Couples oxidation of H2 to reduction of F420 during methanogenesis. Physiologically reversible. [NiFeSe] variants.	CD: Phage tail tube protein		F420 reductase	missing	missing	missing														unvalidated	unvalidated	unvalidated	unvalidated
C. scatologenes	Csca_RS13675	WP_029161433	Monomeric	FeFe_C2	Undetermined role. May sense H2 and regulate processes via methyl accepting chemotaxis proteins	CD: cell wall metabolism sensor histidine kinase WalK		Fusion with hystidine kinase																	unvalidated	unvalidated	not appliable	unvalidated
C. scatologenes	Csca_RS14090	WP_029161225	Monomeric	FeFe_C2	Undetermined role. May sense H2 and regulate processes via methyl accepting chemotaxis proteins	CD: Signal transduction histidine kinase; PAS domain		Fusion with hystidine kinase																	unvalidated	unvalidated	not appliable	unvalidated
C. scatologenes	Csca_RS14670	WP_029160978	Monomeric	FeFe_A1	Couples ferredoxin oxidation to fermentative or photobiological H2 evolution.	CD: Predicted rRNA methylase YqxC, contains S4 and FtsJ domains		None																	unvalidated	unvalidated	not appliable	unvalidated
C. scatologenes	Csca_RS14970	WP_029162642	Tetrameric	NiFe_3c	Bifurcates electrons from H2 to heterodisulfide and Fdox in methanogens. [NiFeSe] variants.	CD: Predicted ATP-dependent protease; Interpro: Lon protease		Polyferredoxin, [FeS] protein	missing	missing	missing														unvalidated	unvalidated	unvalidated	unvalidated
C. scatologenes	Csca_RS15435	WP_029162554	Dimeric	FeFe_C3	Undetermined role. May sense H2 and regulate processes via serine/threonine phosphatases2.	CD: Predicted Zn-dependent peptidase		Phosphatase	missing	missing	missing														unvalidated	unvalidated	not appliable	unvalidated
C. scatologenes	Csca_RS15630	WP_158407984	Monomeric	FeFe_C2	Undetermined role. May sense H2 and regulate processes via methyl accepting chemotaxis proteins	CD: Signal transduction histidine kinase		Fusion with hystidine kinase																	unvalidated	unvalidated	not appliable	unvalidated
C. scatologenes	Csca_RS17295	WP_029163508	Dimeric	FeFe_A2	Undetermined role. May couple H2 oxidation to NAD reduction, generating reductant for glutamate synthase.	CD: Acyl-CoA hydrolase		NADH-dependent glutamate synthase	missing	missing	missing														unvalidated	unvalidated	not appliable	unvalidated
C. scatologenes	Csca_RS17340	WP_029162045	Monomeric	FeFe_C2	Undetermined role. May sense H2 and regulate processes via methyl accepting chemotaxis proteins	CD: cell wall metabolism sensor histidine kinase WalK		Fusion with hystidine kinase																	unvalidated	unvalidated	not appliable	unvalidated
C. scatologenes	Csca_RS18095	WP_029159085	Trimeric	FeFe_A3	Reversibly bifurcates electrons from H2 to NAD and Fdox in anaerobic bacteria	CD: deoxyribose-phosphate aldolase		NADH dehydrogenase, thioredoxin	missing	missing	missing														unvalidated	unvalidated	not appliable	unvalidated
C. scatologenes	Csca_RS18185	WP_029159102	Trimeric	NiFe_3a	Couples oxidation of H2 to reduction of F420 during methanogenesis. Physiologically reversible. [NiFeSe] variants.	CD: Phosphotransferase system fructose-specific component IIB		F420 reductase	missing	missing	missing														unvalidated	unvalidated	unvalidated	unvalidated
C. scatologenes	Csca_RS18445	WP_029159152	Hexameric	NiFe_4e	Couples Fdred oxidation to H+ reduction. Physiologically reversible via H+/Na+ translocation.	CD: competence damage-inducible protein A		NuoL, NuoH, NuoC, [FeS] protein	missing	missing	missing	missing	missing	missing	missing	missing	missing	missing	missing	missing					unvalidated	unvalidated	unvalidated	unvalidated
C. scatologenes	Csca_RS19780	WP_029162341	Monomeric	FeFe_C2	Undetermined role. May sense H2 and regulate processes via methyl accepting chemotaxis proteins	CD: hybrid sensory histidine kinase BarA; PAS domain-box		Fusion with hystidine kinase																	unvalidated	unvalidated	not appliable	unvalidated
C. scatologenes	Csca_RS20195	WP_029161093	Tetrameric	NiFe_3c	Bifurcates electrons from H2 to heterodisulfide and Fdox in methanogens. [NiFeSe] variants.	CD: Phosphoglycerate Dehydrogenase, 2-hydroxyacid dehydrogenase family		Polyferredoxin, [FeS] protein	missing	missing	missing	missing	missing	missing											unvalidated	unvalidated	unvalidated	unvalidated
C. scatologenes	Csca_RS20415	WP_029161136	Trimeric	FeFe_A3	Reversibly bifurcates electrons from H2 to NAD and Fdox in anaerobic bacteria	CD: bifunctional UDP-N-acetylglucosamine diphosphorylase/glucosamine-1-phosphate		NADH dehydrogenase, thioredoxin	missing	missing	missing	missing	missing	missing											unvalidated	unvalidated	not appliable	unvalidated
C. scatologenes	Csca_RS21160	WP_029163429	Monomeric	NiFe_1b	Anaerobic Uptake	CD: Family of unknown function (DUF5643); This is an immunoglobulin-like domain found in bacteria.																			unvalidated	unvalidated	unvalidated	unvalidated
C. scatologenes	Csca_RS21560	WP_029954361	Trimeric	NiFe_3a	Couples oxidation of H2 to reduction of F420 during methanogenesis. Physiologically reversible. [NiFeSe] variants.	CD: IrrE N-terminal-like domain		F420 reductase	missing	missing	missing														unvalidated	unvalidated	unvalidated	unvalidated
C. scatologenes	Csca_RS21695	WP_029159450	Monomeric	FeFe_C2	Undetermined role. May sense H2 and regulate processes via methyl accepting chemotaxis proteins	CD: Signal transduction histidine kinase; PAS domain		Fusion with hystidine kinase																	unvalidated	unvalidated	not appliable	unvalidated
C. scatologenes	Csca_RS22100	WP_029162951	Monomeric	FeFe_C2	Undetermined role. May sense H2 and regulate processes via methyl accepting chemotaxis proteins	CD: Uncharacterized 2Fe-2 and 4Fe-4S clusters-containing protein, contains DUF4445 domain. Interpro: 2Fe-2S ferredoxin-like superfamily		Fusion with methyl-accepting chemotaxis protein																	unvalidated	unvalidated	not appliable	unvalidated
C. scatologenes	Csca_RS22175	WP_029162937	Trimeric	NiFe_1d	Electron input for aerobic respiration and oxygen-tolerant anaerobic respiration.	CD: purine nucleoside phosphorylases similar to human PNP and Escherichia coli PNP-II		Cytochrome b	missing	missing	missing														unvalidated	unvalidated	unvalidated	unvalidated
C. scatologenes	Csca_RS22335	WP_029162906	Monomeric	FeFe_C2	Undetermined role. May sense H2 and regulate processes via methyl accepting chemotaxis proteins	CD: Signal transduction histidine kinase		Fusion with hystidine kinase																	unvalidated	unvalidated	not appliable	unvalidated
C. scatologenes	Csca_RS23185	WP_029162097	Trimeric	FeFe_A3	Reversibly bifurcates electrons from H2 to NAD and Fdox in anaerobic bacteria	CD: 50S ribosomal protein L20;		NADH dehydrogenase, thioredoxin	missing	missing	missing	missing	missing	missing											unvalidated	unvalidated	not appliable	unvalidated
C. scatologenes	Csca_RS23710	WP_029162410	Trimeric	FeFe_A3	Reversibly bifurcates electrons from H2 to NAD and Fdox in anaerobic bacteria	CD: Single-stranded DNA-specific exonuclease, DHH superfamily		NADH dehydrogenase, thioredoxin	missing	missing	missing	missing	missing	missing											unvalidated	unvalidated	not appliable	unvalidated
C. scatologenes	Csca_RS24590	WP_029160176	Monomeric	FeFe_C2	Undetermined role. May sense H2 and regulate processes via methyl accepting chemotaxis proteins	CD: Signal transduction histidine kinase; PAS domain		Fusion with hystidine kinase																	unvalidated	unvalidated	not appliable	unvalidated
C. scatologenes	Csca_RS25145	WP_082085149	13	NiFe_4d	Couples Fdred oxidation to H+ reduction. Na+-translocating via Mrp complex24	CD: Stage II sporulation protein E (SpoIIE); PAS domain		NuoL, NuoH, NuoC, two [FeS] proteins, seven MRP antiporter subunits, etc.	missing	missing	missing	missing	missing	missing	missing	missing	missing	missing	missing	missing	missing	missing	missing		unvalidated	unvalidated	unvalidated	unvalidated
C. scatologenes	Csca_RS25780	WP_029162689	Exameric	NiFe_4e	Couples Fdred oxidation to H+ reduction. Physiologically reversible via H+/Na+ translocation.	CD: AraC-type DNA-binding domain and AraC-containing proteins [Transcription];		NuoL, NuoH, NuoC, [FeS] protein	missing	missing	missing	missing	missing	missing	missing	missing	missing	missing	missing	missing					unvalidated	unvalidated	unvalidated	unvalidated
C. scatologenes	Csca_RS25815	WP_029162695	Tetrameric	FeFe_A3	Reversibly bifurcates electrons from H2 to NAD and Fdox in anaerobic bacteria	CD: DNA-binding response regulator, OmpR family, contains REC and winged-helix		NADH dehydrogenase, thioredoxin, thioredoxin	missing	missing	missing	missing	missing	missing	missing	missing	missing								unvalidated	unvalidated	not appliable	unvalidated
C. scatologenes	Csca_RS25820	WP_029955236	Monomeric	FeFe_C2	Undetermined role. May sense H2 and regulate processes via methyl accepting chemotaxis proteins	CD: Signal transduction histidine kinase		Fusion with hystidine kinase																	unvalidated	unvalidated	not appliable	unvalidated

## Sheet: metal binding sites in cat sub
Microrganism		Locus tag		Vignais																				Greening
				NiFe_1 L1	NiFe_1 L2	NiFe_2a L1	NiFe_2a L2	NiFe_2b L1	NiFe_2b L2	NiFe_3a L1	NiFe_3a L2	NiFe_3b L1	NiFe_3b L2	NiFe_3c L1	NiFe_3c L2	NiFe_3d L1	NiFe_3d L2	NiFe_4 L1	NiFe_4 L2	FeFe P1	FeFe P2	FeFe P3		NiFe_1a L1	NiFe_1a L2	NiFe_1b L1	NiFe_1b L2	NiFe_1c L1	NiFe_1c L2	NiFe_1d L1	NiFe_1d L2	NiFe_1e L1	NiFe_1e L2	NiFe_1f L1	NiFe_1f L2	NiFe_1g L1	NiFe_1g L2	NiFe_1h/5 L1	NiFe_1h/5 L2	NiFe_2a L1	NiFe_2a L2	NiFe_2b L1	NiFe_2b L2	NiFe_2c L1	NiFe_2c L2	NiFe_2d L1	NiFe_2d L2	NiFe_3a L1	NiFe_3a L2
C. autoethanogenum		CLAU_RS04060		58-75	431-446							59-76						61-68							436-446
C. autoethanogenum		CLAU_RS00525																		217-224	265-274	377-389
C. autoethanogenum		CLAU_RS07605																			348-357	491-503
C. autoethanogenum		CLAU_RS13700																		174 -181		373-385
C. autoethanogenum		CLAU_RS17440																		300-307	356-365	499-511
C. autoethanogenum		CLAU_RS18770																		181-188	237-246	380-392
C. autoethanogenum		CLAU_RS00565
C. autoethanogenum		CLAU_RS04760
C. autoethanogenum		CLAU_RS06630
C. autoethanogenum		CLAU_RS09745
C. autoethanogenum		CLAU_RS15725
C. autoethanogenum		CLAU_RS16255
C. autoethanogenum		CLAU_RS00225
C. autoethanogenum		CLAU_RS00255
C. autoethanogenum		CLAU_RS00495
C. autoethanogenum		CLAU_RS01870
C. autoethanogenum		CLAU_RS01900
C. autoethanogenum		CLAU_RS02710
C. autoethanogenum		CLAU_RS04535
C. autoethanogenum		CLAU_RS05795
C. autoethanogenum		CLAU_RS06125
C. autoethanogenum		CLAU_RS09530
C. autoethanogenum		CLAU_RS11950
C. autoethanogenum		CLAU_RS12505
C. autoethanogenum		CLAU_RS12615
C. autoethanogenum		CLAU_RS12650
C. autoethanogenum		CLAU_RS13300
C. autoethanogenum		CLAU_RS13640
C. autoethanogenum		CLAU_RS13680
C. autoethanogenum		CLAU_RS14075
C. autoethanogenum		CLAU_RS14695
C. autoethanogenum		CLAU_RS15970
C. autoethanogenum		CLAU_RS16000
C. autoethanogenum		CLAU_RS16900
C. autoethanogenum		CLAU_RS17620
C. autoethanogenum		CLAU_RS18700
C. autoethanogenum		CLAU_RS19145
Microrganism		Locus tag		Vignais																				Greening
				NiFe_1 L1	NiFe_1 L2	NiFe_2a L1	NiFe_2a L2	NiFe_2b L1	NiFe_2b L2	NiFe_3a L1	NiFe_3a L2	NiFe_3b L1	NiFe_3b L2	NiFe_3c L1	NiFe_3c L2	NiFe_3d L1	NiFe_3d L2	NiFe_4 L1	NiFe_4 L2	FeFe P1	FeFe P2	FeFe P3		NiFe_1a L1	NiFe_1a L2	NiFe_1b L1	NiFe_1b L2	NiFe_1c L1	NiFe_1c L2	NiFe_1d L1	NiFe_1d L2	NiFe_1e L1	NiFe_1e L2	NiFe_1f L1	NiFe_1f L2	NiFe_1g L1	NiFe_1g L2	NiFe_1h/5 L1	NiFe_1h/5 L2	NiFe_2a L1	NiFe_2a L2	NiFe_2b L1	NiFe_2b L2	NiFe_2c L1	NiFe_2c L2	NiFe_2d L1	NiFe_2d L2	NiFe_3a L1	NiFe_3a L2
C. carboxidivorans		Ccar_RS01335																		302-309	358-367	501-513
C. carboxidivorans		Ccar_RS06390		58-75	437-452								441-452					61-68							442-452
C. carboxidivorans		Ccar_RS10130																		Y (301-308)	Y (357-366)	Y (496-508)
C. carboxidivorans		Ccar_RS10385																			Y (181-190)
C. carboxidivorans		Ccar_RS16050																		Y (180-187)	Y (236-245)	Y (379-391)
C. carboxidivorans		Ccar_RS18600																			Y (333-342)	Y (442-454)
C. carboxidivorans		Ccar_RS20210																		Y (217-224)	Y (265-274)	Y (377-389)
C. carboxidivorans		Ccar_RS01510
C. carboxidivorans		Ccar_RS05765
C. carboxidivorans		Ccar_RS08345
C. carboxidivorans		Ccar_RS08400
C. carboxidivorans		Ccar_RS08860
C. carboxidivorans		Ccar_RS09075
C. carboxidivorans		Ccar_RS12320
C. carboxidivorans		Ccar_RS13665
C. carboxidivorans		Ccar_RS16380
C. carboxidivorans		Ccar_RS20170
C. carboxidivorans		Ccar_RS20555
C. carboxidivorans		Ccar_RS26185
C. carboxidivorans		Ccar_RS24900
C. carboxidivorans		Ccar_RS00025
C. carboxidivorans		Ccar_RS00070
C. carboxidivorans		Ccar_RS00500
C. carboxidivorans		Ccar_RS01565
C. carboxidivorans		Ccar_RS01865
C. carboxidivorans		Ccar_RS25965
C. carboxidivorans		Ccar_RS02235
C. carboxidivorans		Ccar_RS02740
C. carboxidivorans		Ccar_RS03170
C. carboxidivorans		Ccar_RS03640
C. carboxidivorans		Ccar_RS04970
C. carboxidivorans		Ccar_RS05615
C. carboxidivorans		Ccar_RS06480
C. carboxidivorans		Ccar_RS06650
C. carboxidivorans		Ccar_RS06755
C. carboxidivorans		Ccar_RS07365
C. carboxidivorans		Ccar_RS07465
C. carboxidivorans		Ccar_RS07805
C. carboxidivorans		Ccar_RS08470
C. carboxidivorans		Ccar_RS08750
C. carboxidivorans		Ccar_RS08875
C. carboxidivorans		Ccar_RS09020
C. carboxidivorans		Ccar_RS09075
C. carboxidivorans		Ccar_RS09085
C. carboxidivorans		Ccar_RS09135
C. carboxidivorans		Ccar_RS09500
C. carboxidivorans		Ccar_RS10070
C. carboxidivorans		Ccar_RS10090
C. carboxidivorans		Ccar_RS10110
C. carboxidivorans		Ccar_RS26325
C. carboxidivorans		Ccar_RS10780
C. carboxidivorans		Ccar_RS11170
C. carboxidivorans		Ccar_RS11195
C. carboxidivorans		Ccar_RS12100
C. carboxidivorans		Ccar_RS12890
C. carboxidivorans		Ccar_RS13575
C. carboxidivorans		Ccar_RS14260
C. carboxidivorans		Ccar_RS14530
C. carboxidivorans		Ccar_RS14535
C. carboxidivorans		Ccar_RS14570
C. carboxidivorans		Ccar_RS14935
C. carboxidivorans		Ccar_RS15300
C. carboxidivorans		Ccar_RS26425
C. carboxidivorans		Ccar_RS15890
C. carboxidivorans		Ccar_RS17060
C. carboxidivorans		Ccar_RS17425
C. carboxidivorans		Ccar_RS17870
C. carboxidivorans		Ccar_RS17895
C. carboxidivorans		Ccar_RS18440
C. carboxidivorans		Ccar_RS18695
C. carboxidivorans		Ccar_RS18770
C. carboxidivorans		Ccar_RS19110
C. carboxidivorans		Ccar_RS19475
C. carboxidivorans		Ccar_RS20400
C. carboxidivorans		Ccar_RS20855
C. carboxidivorans		Ccar_RS21735
C. carboxidivorans		Ccar_RS22300
C. carboxidivorans		Ccar_RS22980
C. carboxidivorans		Ccar_RS23095
C. carboxidivorans		Ccar_RS23180
C. carboxidivorans		Ccar_RS23730
C. carboxidivorans		Ccar_RS25340
C. carboxidivorans		Ccar_RS25640
Microrganism		Locus tag		Vignais																				Greening
				NiFe_1 L1	NiFe_1 L2	NiFe_2a L1	NiFe_2a L2	NiFe_2b L1	NiFe_2b L2	NiFe_3a L1	NiFe_3a L2	NiFe_3b L1	NiFe_3b L2	NiFe_3c L1	NiFe_3c L2	NiFe_3d L1	NiFe_3d L2	NiFe_4 L1	NiFe_4 L2	FeFe P1	FeFe P2	FeFe P3		NiFe_1a L1	NiFe_1a L2	NiFe_1b L1	NiFe_1b L2	NiFe_1c L1	NiFe_1c L2	NiFe_1d L1	NiFe_1d L2	NiFe_1e L1	NiFe_1e L2	NiFe_1f L1	NiFe_1f L2	NiFe_1g L1	NiFe_1g L2	NiFe_1h/5 L1	NiFe_1h/5 L2	NiFe_2a L1	NiFe_2a L2	NiFe_2b L1	NiFe_2b L2	NiFe_2c L1	NiFe_2c L2	NiFe_2d L1	NiFe_2d L2	NiFe_3a L1	NiFe_3a L2
C. ljungdahlii		CLJU_RS03480																		Y (174-181)		Y (373-385)
C. ljungdahlii		CLJU_RS14140		Y (58-75)	Y (431-446)							Y (59-76)						Y (61-68)							Y (436-446)
C. ljungdahlii		CLJU_RS07205																		Y (300-307)	Y (356-365)	Y (499-511)
C. ljungdahlii		CLJU_RS08485																		Y (174-181))	Y (230-239)	Y (373-385)
C. ljungdahlii		CLJU_RS09955																		Y (217-224)	Y (265-274)	Y (377-389)
C. ljungdahlii		CLJU_RS18325																			Y (333-342)	Y (442-454)
C. ljungdahlii		CLJU_RS05505
C. ljungdahlii		CLJU_RS06075
C. ljungdahlii		CLJU_RS09995
C. ljungdahlii		CLJU_RS14825
C. ljungdahlii		CLJU_RS17190
C. ljungdahlii		CLJU_RS20570
C. ljungdahlii		CLJU_RS01575
C. ljungdahlii		CLJU_RS02070
C. ljungdahlii		CLJU_RS02340
C. ljungdahlii		CLJU_RS02425
C. ljungdahlii		CLJU_RS02460
C. ljungdahlii		CLJU_RS03080
C. ljungdahlii		CLJU_RS03420
C. ljungdahlii		CLJU_RS03460
C. ljungdahlii		CLJU_RS03855
C. ljungdahlii		CLJU_RS05750
C. ljungdahlii		CLJU_RS05780
C. ljungdahlii		CLJU_RS07050
C. ljungdahlii		CLJU_RS07345
C. ljungdahlii		CLJU_RS08415
C. ljungdahlii		CLJU_RS08885
C. ljungdahlii		CLJU_RS09650
C. ljungdahlii		CLJU_RS09680
C. ljungdahlii		CLJU_RS09685
C. ljungdahlii		CLJU_RS09925
C. ljungdahlii		CLJU_RS11485
C. ljungdahlii		CLJU_RS11515
C. ljungdahlii		CLJU_RS12000
C. ljungdahlii		CLJU_RS12360
C. ljungdahlii		CLJU_RS12930
C. ljungdahlii		CLJU_RS21380
C. ljungdahlii		CLJU_RS14600
C. ljungdahlii		CLJU_RS15595
C. ljungdahlii		CLJU_RS16355
C. ljungdahlii		CLJU_RS16685
C. ljungdahlii		CLJU_RS18020
C. ljungdahlii		CLJU_RS18655
C. ljungdahlii		CLJU_RS19055
C. ljungdahlii		CLJU_RS20355
Microrganism		Locus tag		Vignais																				Greening
				NiFe_1 L1	NiFe_1 L2	NiFe_2a L1	NiFe_2a L2	NiFe_2b L1	NiFe_2b L2	NiFe_3a L1	NiFe_3a L2	NiFe_3b L1	NiFe_3b L2	NiFe_3c L1	NiFe_3c L2	NiFe_3d L1	NiFe_3d L2	NiFe_4 L1	NiFe_4 L2	FeFe P1	FeFe P2	FeFe P3		NiFe_1a L1	NiFe_1a L2	NiFe_1b L1	NiFe_1b L2	NiFe_1c L1	NiFe_1c L2	NiFe_1d L1	NiFe_1d L2	NiFe_1e L1	NiFe_1e L2	NiFe_1f L1	NiFe_1f L2	NiFe_1g L1	NiFe_1g L2	NiFe_1h/5 L1	NiFe_1h/5 L2	NiFe_2a L1	NiFe_2a L2	NiFe_2b L1	NiFe_2b L2	NiFe_2c L1	NiFe_2c L2	NiFe_2d L1	NiFe_2d L2	NiFe_3a L1	NiFe_3a L2
C. AWRP		DMR38_RS03385																		Y (174-181)		Y (373-385)
C. AWRP		DMR38_RS07425																		Y (300-307)	Y (356-365)	Y (499-511)
C. AWRP		DMR38_RS08580																		Y (181-188)	Y (237-246)	Y (380-392)
C. AWRP		DMR38_RS10360																		Y (217-224)	Y (265-274)	Y (377-389)
C. AWRP		DMR38_RS14545		Y (58-75)	Y (431-446)							Y (59-76)						Y (61-68)							Y (436-446)
C. AWRP		DMR38_RS18525																			Y (333-342)	Y (442-454)
C. AWRP		DMR38_RS05645
C. AWRP		DMR38_RS06255
C. AWRP		DMR38_RS10400
C. AWRP		DMR38_RS15255
C. AWRP		DMR38_RS17395
C. AWRP		DMR38_RS17615
C. AWRP		DMR38_RS20675
C. AWRP		DMR38_RS02015
C. AWRP		DMR38_RS02120
C. AWRP		DMR38_RS02155
C. AWRP		DMR38_RS03095
C. AWRP		DMR38_RS03325
C. AWRP		DMR38_RS03365
C. AWRP		DMR38_RS03735
C. AWRP		DMR38_RS04280
C. AWRP		DMR38_RS05245
C. AWRP		DMR38_RS05885
C. AWRP		DMR38_RS05965
C. AWRP		DMR38_RS07640
C. AWRP		DMR38_RS08085
C. AWRP		DMR38_RS09025
C. AWRP		DMR38_RS09920
C. AWRP		DMR38_RS10070
C. AWRP		DMR38_RS10075
C. AWRP		DMR38_RS12085
C. AWRP		DMR38_RS12115
C. AWRP		DMR38_RS12495
C. AWRP		DMR38_RS12545
C. AWRP		DMR38_RS12955
C. AWRP		DMR38_RS14945
C. AWRP		DMR38_RS15060
C. AWRP		DMR38_RS16105
C. AWRP		DMR38_RS16565
C. AWRP		DMR38_RS16905
C. AWRP		DMR38_RS17465
C. AWRP		DMR38_RS17905
C. AWRP		DMR38_RS18075
C. AWRP		DMR38_RS18505
C. AWRP		DMR38_RS18730
C. AWRP		DMR38_RS18845
C. AWRP		DMR38_RS19985
C. AWRP		DMR38_RS20455
Microrganism		Locus tag		Vignais																				Greening
				NiFe_1 L1	NiFe_1 L2	NiFe_2a L1	NiFe_2a L2	NiFe_2b L1	NiFe_2b L2	NiFe_3a L1	NiFe_3a L2	NiFe_3b L1	NiFe_3b L2	NiFe_3c L1	NiFe_3c L2	NiFe_3d L1	NiFe_3d L2	NiFe_4 L1	NiFe_4 L2	FeFe P1	FeFe P2	FeFe P3		NiFe_1a L1	NiFe_1a L2	NiFe_1b L1	NiFe_1b L2	NiFe_1c L1	NiFe_1c L2	NiFe_1d L1	NiFe_1d L2	NiFe_1e L1	NiFe_1e L2	NiFe_1f L1	NiFe_1f L2	NiFe_1g L1	NiFe_1g L2	NiFe_1h/5 L1	NiFe_1h/5 L2	NiFe_2a L1	NiFe_2a L2	NiFe_2b L1	NiFe_2b L2	NiFe_2c L1	NiFe_2c L2	NiFe_2d L1	NiFe_2d L2	NiFe_3a L1	NiFe_3a L2
C. coskatii		CLCOS_RS00120																		Y (300-307)	Y (356-365)	Y (499-511)
C. coskatii		CLCOS_RS01500																		Y (217-224)	Y (265-274)	Y (377-389)
C. coskatii		CLCOS_RS04915																			Y (333-342)	Y (445-454)
C. coskatii		CLCOS_RS05460		Y (58-75)	Y (431-446)							Y (59-76)						Y (61-68)							Y (436-446)
C. coskatii		CLCOS_RS06485																		Y (181-1888)	Y (237-246)	Y (380-392)
C. coskatii		CLCOS_RS18190																		Y (174-181)		Y (373-385)
C. coskatii		CLCOS_RS01540
C. coskatii		CLCOS_RS01725
C. coskatii		CLCOS_RS02850
C. coskatii		CLCOS_RS12545
C. coskatii		CLCOS_RS14915
C. coskatii		CLCOS_RS16900
C. coskatii		CLCOS_RS00175
C. coskatii		CLCOS_RS00215
C. coskatii		CLCOS_RS01300
C. coskatii		CLCOS_RS02450
C. coskatii		CLCOS_RS03615
C. coskatii		CLCOS_RS04580
C. coskatii		CLCOS_RS04935
C. coskatii		CLCOS_RS06410
C. coskatii		CLCOS_RS06730
C. coskatii		CLCOS_RS06860
C. coskatii		CLCOS_RS07875
C. coskatii		CLCOS_RS09080
C. coskatii		CLCOS_RS09475
C. coskatii		CLCOS_RS10300
C. coskatii		CLCOS_RS11115
C. coskatii		CLCOS_RS12240
C. coskatii		CLCOS_RS13500
C. coskatii		CLCOS_RS13915
C. coskatii		CLCOS_RS14635
C. coskatii		CLCOS_RS15205
C. coskatii		CLCOS_RS15900
C. coskatii		CLCOS_RS16960
C. coskatii		CLCOS_RS18125
C. coskatii		CLCOS_RS18170
C. coskatii		CLCOS_RS18730
C. coskatii		CLCOS_RS20365
Microrganism		Locus tag		Vignais																				Greening
				NiFe_1 L1	NiFe_1 L2	NiFe_2a L1	NiFe_2a L2	NiFe_2b L1	NiFe_2b L2	NiFe_3a L1	NiFe_3a L2	NiFe_3b L1	NiFe_3b L2	NiFe_3c L1	NiFe_3c L2	NiFe_3d L1	NiFe_3d L2	NiFe_4 L1	NiFe_4 L2	FeFe P1	FeFe P2	FeFe P3		NiFe_1a L1	NiFe_1a L2	NiFe_1b L1	NiFe_1b L2	NiFe_1c L1	NiFe_1c L2	NiFe_1d L1	NiFe_1d L2	NiFe_1e L1	NiFe_1e L2	NiFe_1f L1	NiFe_1f L2	NiFe_1g L1	NiFe_1g L2	NiFe_1h/5 L1	NiFe_1h/5 L2	NiFe_2a L1	NiFe_2a L2	NiFe_2b L1	NiFe_2b L2	NiFe_2c L1	NiFe_2c L2	NiFe_2d L1	NiFe_2d L2	NiFe_3a L1	NiFe_3a L2
C. drakei		B9W14_RS06375																		Y (302-309)	Y (358-367)	Y (501-513)
C. drakei		B9W14_RS11015		Y (58-75)	Y (437-452)													Y (61-68)							Y (442-452)
C. drakei		B9W14_RS14620																		Y (301-308)	Y (357-366)	Y (496-508)
C. drakei		B9W14_RS14875																			Y (181-190)
C. drakei		B9W14_RS20185																		Y (180-187)	Y (236-25)	Y (379-391)
C. drakei		B9W14_RS20215																		Y (296-303)	Y (348-357)	Y (491-503)
C. drakei		B9W14_RS22175																			Y (333-342)	Y (442-454)
C. drakei		B9W14_RS24170																		Y (217-244)	Y (265-274)	Y (377-389)
C. drakei		B9W14_RS01805
C. drakei		B9W14_RS03850
C. drakei		B9W14_RS03875
C. drakei		B9W14_RS06640
C. drakei		B9W14_RS10565
C. drakei		B9W14_RS12900
C. drakei		B9W14_RS12960
C. drakei		B9W14_RS13400
C. drakei		B9W14_RS13650
C. drakei		B9W14_RS17865
C. drakei		B9W14_RS24130
C. drakei		B9W14_RS24505
C. drakei		B9W14_RS00550
C. drakei		B9W14_RS01535
C. drakei		B9W14_RS01590
C. drakei		B9W14_RS02580
C. drakei		B9W14_RS03690
C. drakei		B9W14_RS03790
C. drakei		B9W14_RS04095
C. drakei		B9W14_RS04195
C. drakei		B9W14_RS04630
C. drakei		B9W14_RS04895
C. drakei		B9W14_RS05310
C. drakei		B9W14_RS06035
C. drakei		B9W14_RS06290
C. drakei		B9W14_RS06825
C. drakei		B9W14_RS07095
C. drakei		B9W14_RS07280
C. drakei		B9W14_RS07295
C. drakei		B9W14_RS08355
C. drakei		B9W14_RS08420
C. drakei		B9W14_RS08750
C. drakei		B9W14_RS10405
C. drakei		B9W14_RS11085
C. drakei		B9W14_RS11105
C. drakei		B9W14_RS11365
C. drakei		B9W14_RS11470
C. drakei		B9W14_RS12010
C. drakei		B9W14_RS13025
C. drakei		B9W14_RS13085
C. drakei		B9W14_RS13265
C. drakei		B9W14_RS13415
C. drakei		B9W14_RS14555
C. drakei		B9W14_RS14600
C. drakei		B9W14_RS14795
C. drakei		B9W14_RS16280
C. drakei		B9W14_RS16760
C. drakei		B9W14_RS16905
C. drakei		B9W14_RS16915
C. drakei		B9W14_RS17085
C. drakei		B9W14_RS17740
C. drakei		B9W14_RS18000
C. drakei		B9W14_RS18750
C. drakei		B9W14_RS18755
C. drakei		B9W14_RS18790
C. drakei		B9W14_RS19150
C. drakei		B9W14_RS19660
C. drakei		B9W14_RS20850
C. drakei		B9W14_RS21210
C. drakei		B9W14_RS22020
C. drakei		B9W14_RS22120
C. drakei		B9W14_RS22275
C. drakei		B9W14_RS22360
C. drakei		B9W14_RS22775
C. drakei		B9W14_RS23375
C. drakei		B9W14_RS24355
C. drakei		B9W14_RS24505
C. drakei		B9W14_RS24785
Microrganism		Locus tag		Vignais																				Greening
				NiFe_1 L1	NiFe_1 L2	NiFe_2a L1	NiFe_2a L2	NiFe_2b L1	NiFe_2b L2	NiFe_3a L1	NiFe_3a L2	NiFe_3b L1	NiFe_3b L2	NiFe_3c L1	NiFe_3c L2	NiFe_3d L1	NiFe_3d L2	NiFe_4 L1	NiFe_4 L2	FeFe P1	FeFe P2	FeFe P3		NiFe_1a L1	NiFe_1a L2	NiFe_1b L1	NiFe_1b L2	NiFe_1c L1	NiFe_1c L2	NiFe_1d L1	NiFe_1d L2	NiFe_1e L1	NiFe_1e L2	NiFe_1f L1	NiFe_1f L2	NiFe_1g L1	NiFe_1g L2	NiFe_1h/5 L1	NiFe_1h/5 L2	NiFe_2a L1	NiFe_2a L2	NiFe_2b L1	NiFe_2b L2	NiFe_2c L1	NiFe_2c L2	NiFe_2d L1	NiFe_2d L2	NiFe_3a L1	NiFe_3a L2
C. ragsdalei		CLRAG_RS09325																		Y (174-181)		Y (373-385)
C. ragsdalei		CLRAG_RS10115																		Y (300-307)	Y (356-365)	Y (499-511)
C. ragsdalei		CLRAG_RS12855																		Y (217-224)	Y (265-274)	Y (377-389)
C. ragsdalei		CLRAG_RS14505																		Y (181-188)	Y (237-246)	Y (380-392)
C. ragsdalei		CLRAG_RS17285		Y (58-75)	Y (431-446)							Y (59-76)						Y (61-68)							Y (436-446)
C. ragsdalei		CLRAG_RS02380
C. ragsdalei		CLRAG_RS05610
C. ragsdalei		CLRAG_RS06015
C. ragsdalei		CLRAG_RS07720
C. ragsdalei		CLRAG_RS12815
C. ragsdalei		CLRAG_RS12910
C. ragsdalei		CLRAG_RS00040
C. ragsdalei		CLRAG_RS00270
C. ragsdalei		CLRAG_RS00650
C. ragsdalei		CLRAG_RS00685
C. ragsdalei		CLRAG_RS01020
C. ragsdalei		CLRAG_RS03055
C. ragsdalei		CLRAG_RS03230
C. ragsdalei		CLRAG_RS04085
C. ragsdalei		CLRAG_RS05785
C. ragsdalei		CLRAG_RS06110
C. ragsdalei		CLRAG_RS07440
C. ragsdalei		CLRAG_RS07795
C. ragsdalei		CLRAG_RS08695
C. ragsdalei		CLRAG_RS09260
C. ragsdalei		CLRAG_RS09305
C. ragsdalei		CLRAG_RS11590
C. ragsdalei		CLRAG_RS12025
C. ragsdalei		CLRAG_RS12330
C. ragsdalei		CLRAG_RS12510
C. ragsdalei		CLRAG_RS14845
C. ragsdalei		CLRAG_RS15075
C. ragsdalei		CLRAG_RS15950
C. ragsdalei		CLRAG_RS17700
C. ragsdalei		CLRAG_RS18570
C. ragsdalei		CLRAG_RS18920
C. ragsdalei		CLRAG_RS18995
C. ragsdalei		CLRAG_RS19085
C. ragsdalei		CLRAG_RS19120
C. ragsdalei		CLRAG_RS19605
Microrganism		Locus tag		Vignais																				Greening
				NiFe_1 L1	NiFe_1 L2	NiFe_2a L1	NiFe_2a L2	NiFe_2b L1	NiFe_2b L2	NiFe_3a L1	NiFe_3a L2	NiFe_3b L1	NiFe_3b L2	NiFe_3c L1	NiFe_3c L2	NiFe_3d L1	NiFe_3d L2	NiFe_4 L1	NiFe_4 L2	FeFe P1	FeFe P2	FeFe P3		NiFe_1a L1	NiFe_1a L2	NiFe_1b L1	NiFe_1b L2	NiFe_1c L1	NiFe_1c L2	NiFe_1d L1	NiFe_1d L2	NiFe_1e L1	NiFe_1e L2	NiFe_1f L1	NiFe_1f L2	NiFe_1g L1	NiFe_1g L2	NiFe_1h/5 L1	NiFe_1h/5 L2	NiFe_2a L1	NiFe_2a L2	NiFe_2b L1	NiFe_2b L2	NiFe_2c L1	NiFe_2c L2	NiFe_2d L1	NiFe_2d L2	NiFe_3a L1	NiFe_3a L2
C. scatologenes		Csca_RS03565																			181-190
C. scatologenes		Csca_RS03805																		301-308	357-366	496-508
C. scatologenes		Csca_RS07900		58-75	437-452													61-68							442-452
C. scatologenes		Csca_RS12655																		302-309	358-367	501-513
C. scatologenes		Csca_RS20390																		217-224	265-274	377-389
C. scatologenes		Csca_RS22275																			333-342	442-454
C. scatologenes		Csca_RS24060																		296-303	348-357	491-503
C. scatologenes		Csca_RS24095																		180-187	236-245	379-391
C. scatologenes		Csca_RS00745
C. scatologenes		Csca_RS02025
C. scatologenes		Csca_RS04820
C. scatologenes		Csca_RS05055
C. scatologenes		Csca_RS05580
C. scatologenes		Csca_RS05635
C. scatologenes		Csca_RS08345
C. scatologenes		Csca_RS12505
C. scatologenes		Csca_RS15410
C. scatologenes		Csca_RS17065
C. scatologenes		Csca_RS20060
C. scatologenes		Csca_RS20430
C. scatologenes		Csca_RS00615
C. scatologenes		Csca_RS00865
C. scatologenes		Csca_RS01415
C. scatologenes		Csca_RS01575
C. scatologenes		Csca_RS01720
C. scatologenes		Csca_RS02235
C. scatologenes		Csca_RS02330
C. scatologenes		Csca_RS26320
C. scatologenes		Csca_RS03665
C. scatologenes		Csca_RS03675
C. scatologenes		Csca_RS03825
C. scatologenes		Csca_RS03865
C. scatologenes		Csca_RS05040
C. scatologenes		Csca_RS05285
C. scatologenes		Csca_RS05470
C. scatologenes		Csca_RS05515
C. scatologenes		Csca_RS06905
C. scatologenes		Csca_RS07445
C. scatologenes		Csca_RS07570
C. scatologenes		Csca_RS07810
C. scatologenes		Csca_RS07830
C. scatologenes		Csca_RS08520
C. scatologenes		Csca_RS09480
C. scatologenes		Csca_RS10395
C. scatologenes		Csca_RS10815
C. scatologenes		Csca_RS10870
C. scatologenes		Csca_RS11895
C. scatologenes		Csca_RS26090
C. scatologenes		Csca_RS12390
C. scatologenes		Csca_RS12955
C. scatologenes		Csca_RS13675
C. scatologenes		Csca_RS14090
C. scatologenes		Csca_RS14670
C. scatologenes		Csca_RS14970
C. scatologenes		Csca_RS15435
C. scatologenes		Csca_RS15630
C. scatologenes		Csca_RS17295
C. scatologenes		Csca_RS17340
C. scatologenes		Csca_RS18095
C. scatologenes		Csca_RS18185
C. scatologenes		Csca_RS18445
C. scatologenes		Csca_RS19780
C. scatologenes		Csca_RS20195
C. scatologenes		Csca_RS20415
C. scatologenes		Csca_RS21160
C. scatologenes		Csca_RS21560
C. scatologenes		Csca_RS21695
C. scatologenes		Csca_RS22100
C. scatologenes		Csca_RS22175
C. scatologenes		Csca_RS22335
C. scatologenes		Csca_RS23185
C. scatologenes		Csca_RS23710
C. scatologenes		Csca_RS24590
C. scatologenes		Csca_RS25145
C. scatologenes		Csca_RS25780
C. scatologenes		Csca_RS25815
C. scatologenes		Csca_RS25820
[truncated: 36 more columns]

## Sheet: NiFe small subunit Fe-S cluster
Microrganism	Catalytic subunit's locus tag	[NiFe]-hydrogenase class	NCBI Reference Sequence	Small subunit's locus tag		Greening
						NiFe_1 Proximal cluster Fe-S	NiFe_1a Proximal cluster Fe-S	NiFe_1b Proximal cluster Fe-S	NiFe_1c Proximal cluster Fe-S	NiFe_1d Proximal cluster Fe-S	NiFe_1e Proximal cluster Fe-S	NiFe_1f Proximal cluster Fe-S	NiFe_1g Proximal cluster Fe-S	NiFe_1h Proximal cluster Fe-S	NiFe_4 Proximal cluster Fe-S	NiFe_4a Proximal cluster Fe-S	NiFe_4b Proximal cluster Fe-S	NiFe_4c Proximal cluster Fe-S	NiFe_4d Proximal cluster Fe-S	NiFe_4e Proximal cluster Fe-S	NiFe_4g Proximal cluster Fe-S
C. autoethanogenum	CLAU_RS04060	1a	WP_013239504	CLAU_RS04065								47-182	47-182
C. carboxidivorans	Ccar_RS06390	1a	WP_007060917	Ccar_RS06385		28 - 166	28-241		28 - 166			28 - 166	31-166
C. carboxidivorans	Ccar_RS06755	4f	WP_007061314	Ccar_RS06760		35-222	35-222					35-222			123-222
C. ljungdahlii	CLJU_RS14140	1a	WP_013239504	CLJU_RS14145								47-182	47-182
C. AWRP	DMR38_RS14545	1a	WP_127721978	DMR38_RS14550								47-182	47-182
C. coskatii	CLCOS_RS05460	1a	WP_063600655	CLCOS_RS05465								47-182	47-182
C. drakei	B9W14_RS11015	1a	WP_032076373	B9W14_RS11010		28 - 166	28 - 241		28 - 166			28 - 166	31-166
C. drakei	B9W14_RS11470	4f	WP_032076437	B9W14_RS11475		35-230	35-230		131-230			35-230			131 - 230
C. ragsdalei	CLRAG_RS17285	1a	WP_065079541	CLRAG_RS17290								47-182	47-182
C. scatologenes	Csca_RS07900	1a	WP_029159252	Csca_RS07905		28 - 166	28 - 241		28 - 166			28 - 166	31-166
C. scatologenes	Csca_RS07445	4f	WP_029159342	Csca_RS07440		35-230	35-230					35-230			131 - 230
